# Supplementary material for: Cooperation between SS18-SSX1 and miR-214 in Synovial Sarcoma Development and Progression
Source: Cancers (Basel). 2020 Jan 30;12(2):324. doi: 10.3390/cancers12020324 (PMC7072427; doi:10.3390/cancers12020324)
Supplement: Supplementary file 1 [file cancers-12-00324-s001.zip]

Archive with 7 entries (6 files):
- cancers-692050-Suppl-final/
- cancers-692050-Suppl-final/cancers-692050-Supplementary Materials-corrected proof2.docx
- cancers-692050-Suppl-final/Table S1.xlsx
- cancers-692050-Suppl-final/Table S2.xlsx
- cancers-692050-Suppl-final/Table S3.xlsx
- cancers-692050-Suppl-final/Table S4.xlsx
- cancers-692050-Suppl-final/Table S5.xlsx
