# Supplementary material for: Cooperation between SS18-SSX1 and miR-214 in Synovial Sarcoma Development and Progression
Source: Cancers (Basel). 2020 Jan 30;12(2):324. doi: 10.3390/cancers12020324 (PMC7072427; doi:10.3390/cancers12020324)
Supplement: Supplementary file 1 [file cancers-12-00324-s001.zip › cancers-692050-Suppl-final/Table S1.xlsx]

## Sheet: eMC 48 h
Table S1. Gene Sets enriched in phenotypes SS18-SSX1_48h vs Vector_48h
Rank	GS follow link to MSigDB	NES	NOM p-val	FDR q-val
1	RB_P107_DN.V1_UP	1.77	0	0.008
2	SNF5_DN.V1_UP	1.69	0	0.02
3	E2F1_UP.V1_UP	1.68	0	0.022
4	TBK1.DF_DN	1.65	0	0.036
5	STK33_NOMO_UP	1.64	0	0.03
6	STK33_UP	1.63	0	0.029
7	STK33_SKM_UP	1.63	0	0.026
8	RB_P107_DN.V1_DN	1.62	0	0.026
9	RB_P130_DN.V1_DN	1.59	0	0.044
10	E2F1_UP.V1_DN	1.58	0.057	0.048
11	ELF4E_DN	1.57	0	0.052
12	CORDENONSI_YAP_CONSERVED_SIGNATURE	1.57	0	0.048
13	TBK1.DF_UP	1.57	0	0.047
14	SIRNA_ELF4GI_UP	1.56	0	0.047
15	CAMP_UP.V1_DN	1.56	0	0.045
16	TBK1.DN.48HRS_DN	1.56	0	0.044
17	MEK_UP.V1_DN	1.56	0.034	0.042
18	CAMP_UP.V1_UP	1.55	0.024	0.047
19	TBK1.DN.48HRS_UP	1.55	0.031	0.047
20	P53_DN.V1_DN	1.55	0	0.05

## Sheet: tumors positively associated
Table S1. Gene Sets enriched in phenotypes tumor vs SS18-SSX1_48h and Vector_48h
Rank	GS follow link to MSigDB	NES	NOM p-val	FDR q-val
1	BCAT_BILD_ET_AL_UP	1.44	0.015	0.229
2	CAMP_UP.V1_DN	1.38	0.047	0.246
3	CYCLIN_D1_UP.V1_DN	1.37	0.035	0.24

## Sheet: tumors inversely associated
Table S1. Gene Sets enriched in phenotypes tumor vs normal
Rank	GS follow link to MSigDB	NES	NOM p-val	FDR q-val
1	IL21_UP.V1_DN	-1.8	0	0.076
2	ATM_DN.V1_DN	-1.78	0	0.045
3	KRAS.300_UP.V1_DN	-1.77	0	0.033
4	PKCA_DN.V1_UP	-1.77	0	0.027
5	KRAS.KIDNEY_UP.V1_DN	-1.77	0	0.022
6	KRAS.PROSTATE_UP.V1_DN	-1.76	0	0.02
7	NFE2L2.V2	-1.75	0	0.02
8	CRX_NRL_DN.V1_DN	-1.74	0	0.019
9	KRAS.LUNG_UP.V1_DN	-1.73	0	0.019
10	KRAS.50_UP.V1_DN	-1.73	0.057	0.018
11	PRC2_EDD_UP.V1_DN	-1.72	0	0.017
12	KRAS.300_UP.V1_UP	-1.72	0	0.016
13	KRAS.KIDNEY_UP.V1_UP	-1.71	0	0.016
14	IL21_UP.V1_UP	-1.71	0	0.015
15	PRC1_BMI_UP.V1_DN	-1.71	0	0.015
16	PTEN_DN.V1_DN	-1.71	0	0.014
17	ESC_J1_UP_LATE.V1_UP	-1.71	0	0.013
18	KRAS.600_UP.V1_UP	-1.7	0	0.013
19	KRAS.600_UP.V1_DN	-1.7	0	0.013
20	LTE2_UP.V1_UP	-1.7	0	0.013

## Sheet: tumors vs nomarl tissues eMC
Table S1. Gene Sets enriched in phenotypes tumor vs normal tissue and eMCs
Rank	GS follow link to MSigDB	NES	NOM p-val	FDR q-val
1	BCAT_BILD_ET_AL_DN	1.47	0.047	0.203
