# Supplementary material for: Cooperation between SS18-SSX1 and miR-214 in Synovial Sarcoma Development and Progression
Source: Cancers (Basel). 2020 Jan 30;12(2):324. doi: 10.3390/cancers12020324 (PMC7072427; doi:10.3390/cancers12020324)
Supplement: Supplementary file 1 [file cancers-12-00324-s001.zip › cancers-692050-Suppl-final/Table S2.xlsx]

## Sheet: 269
Table S1. Upregulated genes in eMCs expressing SS18-SSX1.
Gene Symbol	FC (SS18-SSX vs Vector 48h)	Gene Title
1110059G02Rik	2.25287	RIKEN cDNA 1110059G02 gene
1200016E24Rik	2.02864	RIKEN cDNA 1200016E24 gene
1810011O10Rik	2.34095	RIKEN cDNA 1810011O10 gene
2010109K11Rik	2.1171	RIKEN cDNA 2010109K11 gene
5730508B09Rik	2.32652	RIKEN cDNA 5730508B09 gene
6330403K07Rik	2.18849	RIKEN cDNA 6330403K07 gene
9530008L14Rik	2.28823	RIKEN cDNA 9530008L14 gene
Abca8a	2.29903	ATP-binding cassette, sub-family A (ABC1), member 8a
Acaa2	2.04172	acetyl-Coenzyme A acyltransferase 2 (mitochondrial 3-oxoacyl-Coenzyme A thiolase)
Acsl4	2.76563	acyl-CoA synthetase long-chain family member 4
Acta2	2.1445	actin, alpha 2, smooth muscle, aorta
Actg2	8.11533	actin, gamma 2, smooth muscle, enteric
Adam10	2.29419	a disintegrin and metallopeptidase domain 10
Adamts15	2.21415	a disintegrin-like and metallopeptidase (reprolysin type) with thrombospondin type 1 motif, 15
Adamts4	4.92673	a disintegrin-like and metallopeptidase (reprolysin type) with thrombospondin type 1 motif, 4
Adamts5	2.05658	a disintegrin-like and metallopeptidase (reprolysin type) with thrombospondin type 1 motif, 5 (aggrecanase-2)
Add3	2.30189	adducin 3 (gamma)
Adh1	3.83312	alcohol dehydrogenase 1 (class I)
Afap1l1	2.12743	actin filament associated protein 1-like 1
Afap1l2	3.82052	actin filament associated protein 1-like 2
Agpat2	2.34772	1-acylglycerol-3-phosphate O-acyltransferase 2 (lysophosphatidic acid acyltransferase, beta)
Agtr2	2.03544	angiotensin II receptor, type 2
AI607873	2.94773	expressed sequence AI607873
Akap12	2.40311	A kinase (PRKA) anchor protein (gravin) 12
Angpt2	3.51595	angiopoietin 2
Aoc3	2.2217	amine oxidase, copper containing 3
Apoc1	3.21616	apolipoprotein C-I
Apold1	4.42791	apolipoprotein L domain containing 1
Arap3	3.94978	ArfGAP with RhoGAP domain, ankyrin repeat and PH domain 3
Arg2	2.40318	arginase type II
Arhgap24	2.4936	Rho GTPase activating protein 24
Asgr1	9.88985	asialoglycoprotein receptor 1
Aspa	3.22753	aspartoacylase
Atf3	3.53782	activating transcription factor 3
Atp6v0d2	2.3472	ATPase, H+ transporting, lysosomal V0 subunit D2
B3galt2	4.14139	UDP-Gal:betaGlcNAc beta 1,3-galactosyltransferase, polypeptide 2
BC028528	2.2522	cDNA sequence BC028528
BC100530 /// Stfa1	15.4406	cDNA sequence BC100530 /// stefin A1
Bex1	2.64135	brain expressed gene 1
Bik	2.05425	BCL2-interacting killer
Btc	2.28088	betacellulin, epidermal growth factor family member
C1ql3	3.60187	C1q-like 3
Calcrl	3.48094	calcitonin receptor-like
Capn5	2.01075	calpain 5
Cav3	2.42341	caveolin 3
Cd34	2.95297	CD34 antigen
Cd55	2.33912	CD55 antigen
Cd93	6.3401	CD93 antigen
Cdh10	2.41455	cadherin 10
Cela1	2.6406	chymotrypsin-like elastase family, member 1
Ch25h	2.01935	cholesterol 25-hydroxylase
Chodl	2.68182	chondrolectin
Cidea	22.0676	cell death-inducing DNA fragmentation factor, alpha subunit-like effector A
Clec14a	2.66142	C-type lectin domain family 14, member a
Cmpk2	2.56717	cytidine monophosphate (UMP-CMP) kinase 2, mitochondrial
Cmtm3	2.0813	CKLF-like MARVEL transmembrane domain containing 3
Cnn1	3.11983	calponin 1
Col14a1	2.67165	collagen, type XIV, alpha 1
Col18a1	3.80341	collagen, type XVIII, alpha 1
Col19a1	2.09867	collagen, type XIX, alpha 1
Coro2b	2.50333	coronin, actin binding protein, 2B
Cryab	2.71663	crystallin, alpha B
Csf2rb	2.35467	colony stimulating factor 2 receptor, beta, low-affinity (granulocyte-macrophage)
Csrp1	2.45431	cysteine and glycine-rich protein 1
Ctsg	2.55475	cathepsin G
Ctsk	2.49609	cathepsin K
Cxcl10	2.17918	chemokine (C-X-C motif) ligand 10
Cxcr4	2.80581	chemokine (C-X-C motif) receptor 4
Cyp1a1	8.56854	cytochrome P450, family 1, subfamily a, polypeptide 1
Cyp2j6	3.35957	cytochrome P450, family 2, subfamily j, polypeptide 6
Cyp2j9	5.04657	cytochrome P450, family 2, subfamily j, polypeptide 9
Dclk1	2.53551	doublecortin-like kinase 1
Depdc6	2.02996	DEP domain containing 6
Depdc6 /// LOC100505173	2.07598	DEP domain containing 6 /// hypothetical LOC100505173
Dscc1	2.23971	defective in sister chromatid cohesion 1 homolog (S. cerevisiae)
Dtna	2.51433	dystrobrevin alpha
Duoxa1	2.02526	dual oxidase maturation factor 1
Dusp2	2.1421	dual specificity phosphatase 2
Ecscr	5.31022	endothelial cell-specific chemotaxis regulator
Edn1	2.64867	endothelin 1
Ednrb	5.14512	endothelin receptor type B
Egfl6	2.75274	EGF-like-domain, multiple 6
Egfl7	2.63146	EGF-like domain 7
Eltd1	4.32321	EGF, latrophilin seven transmembrane domain containing 1
Emcn	11.9667	endomucin
Endod1	2.6716	endonuclease domain containing 1
Epb4.1l4b	3.04261	erythrocyte protein band 4.1-like 4b
Fam167b	2.08324	family with sequence similarity 167, member B
Fam195a	2.7848	family with sequence similarity 195, member A
Fam198b	2.07254	family with sequence similarity 198, member B
Fam26e	2.54985	family with sequence similarity 26, member E
Fam49a	2.15481	family with sequence similarity 49, member A
Fgd5	4.00555	FYVE, RhoGEF and PH domain containing 5
Fgf5	3.19814	fibroblast growth factor 5
Foxd3	3.64706	forkhead box D3
Fpr2	3.03183	formyl peptide receptor 2
Fzd3	2.09345	frizzled homolog 3 (Drosophila)
Galm	2.53564	galactose mutarotase
Gap43	11.902	growth associated protein 43
Gas6	2.47089	growth arrest specific 6
Gas7	3.10933	growth arrest specific 7
Gbp3	2.25334	guanylate binding protein 3
Gdnf	3.70011	glial cell line derived neurotrophic factor
Gfra1	2.06288	glial cell line derived neurotrophic factor family receptor alpha 1
Gfra2	2.69109	glial cell line derived neurotrophic factor family receptor alpha 2
Gla	2.62594	galactosidase, alpha
Glipr1	2.0074	GLI pathogenesis-related 1 (glioma)
Glul	2.95546	glutamate-ammonia ligase (glutamine synthetase)
Gm106	2.85345	predicted gene 106
Gm11428	4.80862	predicted gene 11428
Gm3776 /// Gsta1 /// Gsta2	5.98853	predicted gene 3776 /// glutathione S-transferase, alpha 1 (Ya) /// glutathione S-transferase, alpha 2 (Yc2)
Gm7325	3.41596	predicted gene 7325
Gpd1	4.62945	glycerol-3-phosphate dehydrogenase 1 (soluble)
Gsta2	7.65467	glutathione S-transferase, alpha 2 (Yc2)
Gucy1b3	2.71242	guanylate cyclase 1, soluble, beta 3
Gyg	2.16358	glycogenin
Gzmb	7.24241	granzyme B
Hdc	4.02352	histidine decarboxylase
Heph	2.15628	hephaestin
Herc6	2.0709	hect domain and RLD 6
Hsd11b1	2.00853	hydroxysteroid 11-beta dehydrogenase 1
Htra4	3.79418	HtrA serine peptidase 4
Icam2	3.68446	intercellular adhesion molecule 2
Ifit3	2.01223	interferon-induced protein with tetratricopeptide repeats 3
Ifitm1	2.12905	interferon induced transmembrane protein 1
Ifitm6	7.93874	interferon induced transmembrane protein 6
Il1rl2	2.48591	interleukin 1 receptor-like 2
Il6	6.81735	interleukin 6
Insc	2.50679	inscuteable homolog (Drosophila)
Itga7	5.24526	integrin alpha 7
Itga8	2.87905	integrin alpha 8
Itgb3	2.02453	integrin beta 3
Itgb8	7.98542	integrin beta 8
Itih5	2.15636	inter-alpha (globulin) inhibitor H5
Kcna1	2.88679	potassium voltage-gated channel, shaker-related subfamily, member 1
Kcne3	15.6389	potassium voltage-gated channel, Isk-related subfamily, gene 3
Kcnj8	3.80509	potassium inwardly-rectifying channel, subfamily J, member 8
Kctd12b	2.36424	potassium channel tetramerisation domain containing 12b
Kdr	2.71568	kinase insert domain protein receptor
Kera	3.51173	keratocan
Klhl4	14.388	kelch-like 4 (Drosophila)
Lcn2	2.26184	lipocalin 2
Lgals9	2.38237	lectin, galactose binding, soluble 9
Lgi4	2.55852	leucine-rich repeat LGI family, member 4
Lhfpl2	2.69054	lipoma HMGIC fusion partner-like 2
Lims2	2.34659	LIM and senescent cell antigen like domains 2
LOC100505264 /// Me2	2.15383	NAD-dependent malic enzyme, mitochondrial-like /// malic enzyme 2, NAD(+)-dependent, mitochondrial
Lpar6	2.08939	lysophosphatidic acid receptor 6
Ly6a	2.02637	lymphocyte antigen 6 complex, locus A
Ly6c1 /// Ly6c2	2.58012	lymphocyte antigen 6 complex, locus C1 /// lymphocyte antigen 6 complex, locus C2
Mal	4.64071	myelin and lymphocyte protein, T-cell differentiation protein
Mbp	2.61113	myelin basic protein
Megf9	2.05678	multiple EGF-like-domains 9
Met	2.39008	met proto-oncogene
Mfap3l	2.07454	microfibrillar-associated protein 3-like
Mfap5	4.54536	microfibrillar associated protein 5
Mgst1	2.04141	microsomal glutathione S-transferase 1
Mlkl	2.42267	mixed lineage kinase domain-like
Mmp11	2.66096	matrix metallopeptidase 11
Mmp17	2.30606	matrix metallopeptidase 17
Mmp8	3.26081	matrix metallopeptidase 8
Mmp9	4.29142	matrix metallopeptidase 9
Mmrn2	2.13863	multimerin 2
Mrap	3.40412	melanocortin 2 receptor accessory protein
Mt2	2.7212	metallothionein 2
Myct1	2.9121	myc target 1
Myh11	3.02133	myosin, heavy polypeptide 11, smooth muscle
Myh3	3.44024	myosin, heavy polypeptide 3, skeletal muscle, embryonic
Myh8	5.53626	myosin, heavy polypeptide 8, skeletal muscle, perinatal
Myl4	5.06588	myosin, light polypeptide 4
Myoc	3.66715	myocilin
Nceh1	2.46273	arylacetamide deacetylase-like 1
Nedd4l	2.15608	neural precursor cell expressed, developmentally down-regulated gene 4-like
Nkd2	2.14483	naked cuticle 2 homolog (Drosophila)
Npl	2.25324	N-acetylneuraminate pyruvate lyase
Npnt	2.54608	nephronectin
Nrcam	5.85374	neuron-glia-CAM-related cell adhesion molecule
Nudt7	2.72008	nudix (nucleoside diphosphate linked moiety X)-type motif 7
Olfm4	10.1589	olfactomedin 4
Padi2	2.8663	peptidyl arginine deiminase, type II
Pcdh20	2.0027	protocadherin 20
Pcdh7	3.08174	protocadherin 7
Pde8a	2.12325	phosphodiesterase 8A
Pdgfd	2.38903	platelet-derived growth factor, D polypeptide
Pdk4	5.54872	pyruvate dehydrogenase kinase, isoenzyme 4
Pdlim1	2.20121	PDZ and LIM domain 1 (elfin)
Pgf	3.48958	placental growth factor
Phyhipl	2.35389	phytanoyl-CoA hydroxylase interacting protein-like
Plac8	2.41524	placenta-specific 8
Plat	2.16068	plasminogen activator, tissue
Plekho1	4.33947	pleckstrin homology domain containing, family O member 1
Plin5	2.91194	perilipin 5
Plp1	2.5869	proteolipid protein (myelin) 1
Plxnb3	2.71097	plexin B3
Ppap2a	2.26052	phosphatidic acid phosphatase type 2A
Ppfibp2	2.06751	PTPRF interacting protein, binding protein 2 (liprin beta 2)
Ppp1r14a	4.34859	protein phosphatase 1, regulatory (inhibitor) subunit 14A
Ptgfr	3.3512	prostaglandin F receptor
Ptgir	2.76303	prostaglandin I receptor (IP)
Ptprz1	2.11606	protein tyrosine phosphatase, receptor type Z, polypeptide 1
Pvr	2.0987	poliovirus receptor
Qprt	2.15373	quinolinate phosphoribosyltransferase
Rab32	2.30982	RAB32, member RAS oncogene family
Rbp1	2.28186	retinol binding protein 1, cellular
Rbpms	2.53117	RNA binding protein gene with multiple splicing
Rdh5	4.84628	retinol dehydrogenase 5
Rgs1	2.17213	regulator of G-protein signaling 1
Rgs16	3.15742	regulator of G-protein signaling 16
Rgs18	2.14129	regulator of G-protein signaling 18
Rnase4	2.11816	ribonuclease, RNase A family 4
Rsad2	2.11714	radical S-adenosyl methionine domain containing 2
S100a8	12.7015	S100 calcium binding protein A8 (calgranulin A)
S100a9	14.8773	S100 calcium binding protein A9 (calgranulin B)
Saa3	2.82778	serum amyloid A 3
Selp	2.28551	selectin, platelet
Sema3g	2.27075	sema domain, immunoglobulin domain (Ig), short basic domain, secreted, (semaphorin) 3G
Sema4c	2.03014	sema domain, immunoglobulin domain (Ig), transmembrane domain (TM) and short cytoplasmic domain, (semaphorin) 4C
Serpinb1a	3.76375	serine (or cysteine) peptidase inhibitor, clade B, member 1a
Serpinb2	2.67591	serine (or cysteine) peptidase inhibitor, clade B, member 2
Serpinb6b	2.12369	serine (or cysteine) peptidase inhibitor, clade B, member 6b
Slc22a23	2.55521	solute carrier family 22, member 23
Slc35f1	2.90329	solute carrier family 35, member F1
Slc36a2	5.67338	solute carrier family 36 (proton/amino acid symporter), member 2
Snhg1	2.06611	small nucleolar RNA host gene (non-protein coding) 1
Sod2	2.12269	superoxide dismutase 2, mitochondrial
Sox10	2.41829	SRY-box containing gene 10
Sox2ot	2.62247	SOX2 overlapping transcript (non-protein coding)
Specc1	2.09501	sperm antigen with calponin homology and coiled-coil domains 1
St3gal5	2.11844	ST3 beta-galactoside alpha-2,3-sialyltransferase 5
Stfa2l1	18.5501	stefin A2 like 1
Stfa3	6.4563	stefin A3
Stx3	2.14663	syntaxin 3
Sv2b	2.60025	synaptic vesicle glycoprotein 2 b
Syt4	3.30456	synaptotagmin IV
Tac1	3.15368	tachykinin 1
Tagln	2.3791	transgelin
Tes	2.07341	testis derived transcript
Tfpi	2.40538	tissue factor pathway inhibitor
Tfpi2	3.02862	tissue factor pathway inhibitor 2
Thbs4	2.57342	thrombospondin 4
Thrsp	13.7321	thyroid hormone responsive SPOT14 homolog (Rattus)
Tmc7	3.15302	transmembrane channel-like gene family 7
Tmeff2	2.61019	transmembrane protein with EGF-like and two follistatin-like domains 2
Tmem158	3.23856	transmembrane protein 158
Tmem19	2.02112	transmembrane protein 19
Tmem195	2.86257	transmembrane protein 195
Tmem204	2.37852	transmembrane protein 204
Tmem206	2.1925	transmembrane protein 206
Tmod1	2.16741	tropomodulin 1
Tmod2	2.88246	tropomodulin 2
Tnfaip6	2.15422	tumor necrosis factor alpha induced protein 6
Tnik	3.88328	TRAF2 and NCK interacting kinase
Tnmd	2.801	tenomodulin
Tnnt2	3.58273	troponin T2, cardiac
Trim30a	2.27115	tripartite motif-containing 30A
Tslp	5.13957	thymic stromal lymphopoietin
Tspan12	2.13053	tetraspanin 12
Tspan15	3.0151	tetraspanin 15
Ttyh1	2.41484	tweety homolog 1 (Drosophila)
Ubash3b	2.85397	ubiquitin associated and SH3 domain containing, B
Ucn2	2.0715	urocortin 2
Ucp1	15.1813	uncoupling protein 1 (mitochondrial, proton carrier)
Ugt8a	9.93548	UDP galactosyltransferase 8A
Upp1	2.13208	uridine phosphorylase 1
Vat1l	2.43581	vesicle amine transport protein 1 homolog-like (T. californica)
Vcan	2.00803	versican
Xdh	2.27721	xanthine dehydrogenase
Zdhhc2	2.38462	zinc finger, DHHC domain containing 2
Zeb2	2.26566	zinc finger E-box binding homeobox 2

## Sheet: 216
Table S1. Common upregulated genes in synovial sarcoma and eMCs expressing SS18-SSX1.
Gene Symbol	FC (SS vs Normal)	FC (SS18-SSX vs Vector 48h)	Gene Title
2210408K08Rik	4.17377	2.34747	RIKEN cDNA 2210408K08 gene
4930506M07Rik	13.6335	2.20946	RIKEN cDNA 4930506M07 gene
5730469M10Rik	3.71194	2.85755	RIKEN cDNA 5730469M10 gene
Abca1	3.22566	2.45154	ATP-binding cassette, sub-family A (ABC1), member 1
Abca3	9.83578	2.05299	ATP-binding cassette, sub-family A (ABC1), member 3
Abcc9	9.31987	6.09008	ATP-binding cassette, sub-family C (CFTR/MRP), member 9
Ablim1	13.3725	2.20732	actin-binding LIM protein 1
Acacb	4.73077	2.11947	acetyl-Coenzyme A carboxylase beta
Acp5	5.21101	4.0843	acid phosphatase 5, tartrate resistant
Acta1	33.3892	4.70981	actin, alpha 1, skeletal muscle
Adck3	5.4138	4.98744	aarF domain containing kinase 3
Add3	3.32542	2.47589	adducin 3 (gamma)
Adssl1	5.1646	2.61398	adenylosuccinate synthetase like 1
Akr1c14	2.67925	2.45792	aldo-keto reductase family 1, member C14
Ank3	2.66947	3.3034	ankyrin 3, epithelial
Ankrd1	6.25209	3.16482	ankyrin repeat domain 1 (cardiac muscle)
Aplnr	11.4956	19.8793	apelin receptor
Apod	8.17884	7.44854	apolipoprotein D
Apoe	15.2567	2.99988	apolipoprotein E
Arhgap12	3.01908	2.03425	Rho GTPase activating protein 12
Asb5	13.0171	2.4872	ankyrin repeat and SOCs box-containing 5
Atp6v0e2	22.0311	2.9467	ATPase, H+ transporting, lysosomal V0 subunit E2
Atp8a1	11.9544	2.1284	ATPase, aminophospholipid transporter (APLT), class I, type 8A, member 1
Atp8b1	2.22484	2.12563	ATPase, class I, type 8B, member 1
BC090627 /// Cpt1b	2.86278	2.23474	cDNA sequence BC090627 /// carnitine palmitoyltransferase 1b, muscle
Bik	2.60041	3.40872	BCL2-interacting killer
C920025E04Rik /// H2-T23 /// LOC100505163	5.30578	2.23354	RIKEN cDNA C920025E04 gene /// histocompatibility 2, T region locus 23 /// h-2 class I histocompatibility antigen, D-37 alpha chain-like
Cadm1	28.7229	4.14151	cell adhesion molecule 1
Cadm4	4.21771	5.63061	cell adhesion molecule 4
Cd1d1	3.13624	3.62279	CD1d1 antigen
Cd38	2.39173	2.71137	CD38 antigen
Cd52	6.8321	2.58477	CD52 antigen
Cd59a	2.98842	2.44749	CD59a antigen
Cd93	2.64203	6.32204	CD93 antigen
Cdh2	6.00876	3.02547	cadherin 2
Cdh5	5.11707	7.23399	cadherin 5
Celf2	4.81676	2.05798	CUGBP, Elav-like family member 2
Ces1d	5.89252	15.6161	carboxylesterase 1D
Cfd	56.8532	5.33644	complement factor D (adipsin)
Chchd10	5.87176	5.30061	coiled-coil-helix-coiled-coil-helix domain containing 10
Chl1	8.13371	2.33091	cell adhesion molecule with homology to L1CAM
Cldn5	3.03683	9.00811	claudin 5
Cma1	10.4612	23.404	chymase 1, mast cell
Col4a1	4.84575	2.60034	collagen, type IV, alpha 1
Col4a2	4.0126	2.32268	collagen, type IV, alpha 2
Cox7a1	19.6433	16.9252	cytochrome c oxidase, subunit VIIa 1
Cox8b	12.9288	10.7468	cytochrome c oxidase, subunit VIIIb
Cpa3	22.0357	30.5483	carboxypeptidase A3, mast cell
Cpeb2	4.86633	2.13553	cytoplasmic polyadenylation element binding protein 2
Crabp2	14.0176	4.91617	cellular retinoic acid binding protein II
Cryab	3.12184	4.92842	crystallin, alpha B
Csrp2	5.67472	2.08064	cysteine and glycine-rich protein 2
Ctla2a	8.23314	27.0814	cytotoxic T lymphocyte-associated protein 2 alpha
Ctla2a /// Ctla2b	7.162	23.4105	cytotoxic T lymphocyte-associated protein 2 alpha /// cytotoxic T lymphocyte-associated protein 2 beta
Ctla2b	2.47531	6.22513	cytotoxic T lymphocyte-associated protein 2 beta
Cytip	6.29749	2.05772	cytohesin 1 interacting protein
Cyyr1	2.38745	2.43701	cysteine and tyrosine-rich protein 1
Depdc7	11.7206	2.04257	DEP domain containing 7
Dmd	9.20892	3.78078	dystrophin, muscular dystrophy
Dner	14.3552	2.20359	delta/notch-like EGF-related receptor
Dock9	10.5912	2.25483	dedicator of cytokinesis 9
Dpp7	2.14791	2.63295	dipeptidylpeptidase 7
Dpyd	26.1613	2.42975	dihydropyrimidine dehydrogenase
Dusp4	2.72644	2.83527	dual specificity phosphatase 4
Ebf2	9.8414	2.00527	early B-cell factor 2
Efhd1	14.6214	2.02	EF hand domain containing 1
Egfl7	2.01618	3.5547	EGF-like domain 7
Eltd1	2.08141	2.85235	EGF, latrophilin seven transmembrane domain containing 1
Entpd2	6.67095	3.02112	ectonucleoside triphosphate diphosphohydrolase 2
Ephx2	3.27256	3.80591	epoxide hydrolase 2, cytoplasmic
Erbb3	2.24354	7.53907	v-erb-b2 erythroblastic leukemia viral oncogene homolog 3 (avian)
Esam	3.29181	3.81337	endothelial cell-specific adhesion molecule
F11r	9.22025	3.32878	F11 receptor
Fabp3	5.70596	3.65027	fatty acid binding protein 3, muscle and heart
Fam134b	4.89061	2.18629	family with sequence similarity 134, member B
Fgl2	4.02863	3.21716	fibrinogen-like protein 2
Flrt3	11.9252	2.19679	fibronectin leucine rich transmembrane protein 3
Flt1	8.41441	2.21192	FMS-like tyrosine kinase 1
Gas5 /// Snord47	3.06828	2.0027	growth arrest specific 5 /// small nucleolar RNA, C/D box 47
Gatm	2.40312	5.06251	glycine amidinotransferase (L-arginine:glycine amidinotransferase)
Gbp1	3.88687	3.40494	guanylate binding protein 1
Gbp2	6.22194	4.38718	guanylate binding protein 2
Gcnt2	3.35922	3.20819	glucosaminyl (N-acetyl) transferase 2, I-branching enzyme
Gda	2.11144	3.02573	guanine deaminase
Gfra1	4.33167	3.39467	glial cell line derived neurotrophic factor family receptor alpha 1
Gimap4	8.04367	9.90595	GTPase, IMAP family member 4
Gimap6	2.63786	3.06417	GTPase, IMAP family member 6
Glul	2.63784	2.07131	glutamate-ammonia ligase (glutamine synthetase)
Gpihbp1	5.07877	7.37066	GPI-anchored HDL-binding protein 1
Greb1	10.0598	2.50485	gene regulated by estrogen in breast cancer protein
Gsta4	5.30523	2.16351	glutathione S-transferase, alpha 4
Gstt2	9.79856	2.21721	glutathione S-transferase, theta 2
H2-D1	14.6406	2.2228	histocompatibility 2, D region locus 1
Hba-a1 /// Hba-a2	33.6954	5.1346	hemoglobin alpha, adult chain 1 /// hemoglobin alpha, adult chain 2
Hbb-b1 /// Hbb-b2 /// LOC100503605	10.8482	2.53765	hemoglobin, beta adult major chain /// hemoglobin, beta adult minor chain /// hemoglobin subunit beta-1-like
Hcn1	2.20312	3.3051	hyperpolarization-activated, cyclic nucleotide-gated K+ 1
Hsd3b7	3.8795	2.03408	hydroxy-delta-5-steroid dehydrogenase, 3 beta- and steroid delta-isomerase 7
Hsdl2	2.799	2.01252	hydroxysteroid dehydrogenase like 2
Hspa1a	2.4232	2.38008	heat shock protein 1A
Hspa1b	4.497	2.93702	heat shock protein 1B
Hspb1	4.9673	2.04718	heat shock protein 1
Hspb2	2.02277	2.48563	heat shock protein 2
Igf1	8.8112	2.32123	insulin-like growth factor 1
Igfbp3	4.27818	2.96442	insulin-like growth factor binding protein 3
Il1rl1	3.39759	3.18568	interleukin 1 receptor-like 1
Il33	3.35397	4.01395	interleukin 33
Jag1	8.43481	3.11625	jagged 1
Kbtbd10	17.5843	3.42742	kelch repeat and BTB (POZ) domain containing 10
Kbtbd11	5.32588	2.04569	kelch repeat and BTB (POZ) domain containing 11
Kcna1	3.12005	3.46061	potassium voltage-gated channel, shaker-related subfamily, member 1
Kcne4	2.06071	2.72554	potassium voltage-gated channel, Isk-related subfamily, gene 4
Kit	3.94301	2.83963	kit oncogene
Kitl	2.41769	2.08069	kit ligand
Klhl30	3.85973	3.02038	kelch-like 30 (Drosophila)
Ldb3	16.4507	2.2401	LIM domain binding 3
Limch1	4.81865	2.41031	LIM and calponin homology domains 1
Lmo2	26.2095	2.04795	LIM domain only 2
LOC100048885 /// Mup1 /// Mup10 /// Mup12 /// Mup13 /// Mup15 /// Mup19 /// Mup2 /// Mup7 /// Mup8	34.4918	3.63465	major urinary protein LOC100048885 /// major urinary protein 1 /// major urinary protein 10 /// major urinary protein 12 /// major urinary protein 13 /// major urinary protein 15 /// major urinary protein 19 /// major urinary protein 2 /// major urinary protein 7 /// major urinary protein 8
Lrg1	2.85679	4.94701	leucine-rich alpha-2-glycoprotein 1
Mb	18.3529	3.18799	myoglobin
Mcam	8.27439	4.20633	melanoma cell adhesion molecule
Mdk	5.4534	2.07477	midkine
Mfsd6	2.55842	2.04259	major facilitator superfamily domain containing 6
Mlf1	4.19848	2.22157	myeloid leukemia factor 1
Mmp15	4.54813	2.06365	matrix metallopeptidase 15
Mmp9	2.53515	3.67436	matrix metallopeptidase 9
Mmrn2	2.64104	5.37455	multimerin 2
Mreg	4.5034	2.48469	melanoregulin
Mrgprb1	2.73117	2.51914	MAS-related GPR, member B1
Mtap1b	7.43479	2.19192	microtubule-associated protein 1B
Mtss1	3.31906	2.08622	metastasis suppressor 1
Mustn1	3.75012	2.79056	musculoskeletal, embryonic nuclear protein 1
Myl1	29.7529	5.46415	myosin, light polypeptide 1
Myl9	2.04147	3.59796	myosin, light polypeptide 9, regulatory
Mylpf	40.498	5.48165	myosin light chain, phosphorylatable, fast skeletal muscle
Myom2	25.9548	3.4691	myomesin 2
Nbl1	5.34643	2.20814	neuroblastoma, suppression of tumorigenicity 1
Ngfr	2.40416	3.14704	nerve growth factor receptor (TNFR superfamily, member 16)
Nkd2	3.31471	6.03689	naked cuticle 2 homolog (Drosophila)
Nptx1	15.0107	3.25632	neuronal pentraxin 1
Nr2f1	4.47849	4.51526	nuclear receptor subfamily 2, group F, member 1
Ntm	2.00738	2.05337	neurotrimin
Ntn4	21.1287	2.41899	netrin 4
Nudt7	2.22468	3.76999	nudix (nucleoside diphosphate linked moiety X)-type motif 7
Ostm1	3.07347	2.15352	osteopetrosis associated transmembrane protein 1
Parm1	3.78815	2.41716	prostate androgen-regulated mucin-like protein 1
Pcdh17	15.6164	3.69415	protocadherin 17
Pcdh20	2.65878	5.35792	protocadherin 20
Pcdh7	2.26541	3.40359	Protocadherin 7
Pde2a	2.16751	2.04245	phosphodiesterase 2A, cGMP-stimulated
Pde4b	7.80817	2.10155	phosphodiesterase 4B, cAMP specific
Pdgfd	6.79012	3.82504	platelet-derived growth factor, D polypeptide
Pdlim3	25.39	2.7082	PDZ and LIM domain 3
Pecam1	2.4875	2.28421	platelet/endothelial cell adhesion molecule 1
Pgam2	50.2428	2.61786	phosphoglycerate mutase 2
Pik3r3	8.25276	2.06105	phosphatidylinositol 3 kinase, regulatory subunit, polypeptide 3 (p55)
Pkia	9.28815	2.98942	protein kinase inhibitor, alpha
Plekha1	3.56888	2.17398	pleckstrin homology domain containing, family A (phosphoinositide binding specific) member 1
Plvap	2.46605	2.74196	plasmalemma vesicle associated protein
Pmaip1	10.0912	3.18941	phorbol-12-myristate-13-acetate-induced protein 1
Pnpla2	2.3653	2.35887	patatin-like phospholipase domain containing 2
Popdc3	5.319	2.09329	popeye domain containing 3
Ppargc1a	3.47425	2.444	peroxisome proliferative activated receptor, gamma, coactivator 1 alpha
Ppp1r14c	2.70115	2.79246	protein phosphatase 1, regulatory (inhibitor) subunit 14c
Prtn3	2.05131	2.15384	proteinase 3
Psmb8	5.15076	2.04229	proteasome (prosome, macropain) subunit, beta type 8 (large multifunctional peptidase 7)
Psmb9	13.639	2.15111	proteasome (prosome, macropain) subunit, beta type 9 (large multifunctional peptidase 2)
Ptprb	4.41785	2.02447	protein tyrosine phosphatase, receptor type, B
Pycard	2.14813	2.18031	PYD and CARD domain containing
Qpct	5.24189	2.72988	glutaminyl-peptide cyclotransferase (glutaminyl cyclase)
Rala	2.06686	2.26744	v-ral simian leukemia viral oncogene homolog A (ras related)
Rapgef5	2.8216	2.03911	Rap guanine nucleotide exchange factor (GEF) 5
Rasgrp3	2.21434	2.805	RAS, guanyl releasing protein 3
Rasl11b	9.56869	2.01084	RAS-like, family 11, member B
Rcan1	5.88431	2.21724	regulator of calcineurin 1
Reln	117.239	5.49334	reelin
Rgs5	30.1313	3.81564	regulator of G-protein signaling 5
Ror1	3.97389	2.24813	receptor tyrosine kinase-like orphan receptor 1
Rragd	20.6793	2.17723	Ras-related GTP binding D
Scara5	2.17974	4.21914	scavenger receptor class A, member 5 (putative)
Sema3b	11.0581	3.2637	sema domain, immunoglobulin domain (Ig), short basic domain, secreted, (semaphorin) 3B
Sema4f	2.3725	5.58853	sema domain, immunoglobulin domain (Ig), TM domain, and short cytoplasmic domain
Sema6d	10.1086	2.26773	sema domain, transmembrane domain (TM), and cytoplasmic domain, (semaphorin) 6D
Sepp1	6.84516	2.66314	selenoprotein P, plasma, 1
Serping1	6.52773	2.28435	serine (or cysteine) peptidase inhibitor, clade G, member 1
Sgcb	3.13594	2.07259	sarcoglycan, beta (dystrophin-associated glycoprotein)
Sh3bp5	2.62414	2.37358	SH3-domain binding protein 5 (BTK-associated)
Smpx	39.5251	4.35613	small muscle protein, X-linked
Snn	2.41525	2.20953	stannin
Snx10	4.24576	2.02321	sorting nexin 10
Sox17	2.43007	5.11813	SRY-box containing gene 17
Sox18	2.08566	3.66156	SRY-box containing gene 18
Sox2	21.9017	12.3141	SRY-box containing gene 2
Spata13	5.43967	2.53051	spermatogenesis associated 13
Srgn	3.7411	4.58857	serglycin
St8sia4	4.27551	3.75582	ST8 alpha-N-acetyl-neuraminide alpha-2,8-sialyltransferase 4
Tcfap2a	4.33656	2.95494	transcription factor AP-2, alpha
Tek	2.44309	3.39838	endothelial-specific receptor tyrosine kinase
Thrsp	9.56418	44.7736	thyroid hormone responsive SPOT14 homolog (Rattus)
Tjp2	11.0515	2.2583	tight junction protein 2
Tmcc3	6.97918	2.29204	transmembrane and coiled coil domains 3
Tmem140	2.18626	2.1	transmembrane protein 140
Tmem180	12.1906	3.34294	transmembrane protein 180
Tmem204	4.71647	6.13763	transmembrane protein 204
Tnnc2	119.784	7.13223	troponin C2, fast
Tnni2	78.0136	3.04502	troponin I, skeletal, fast 2
Tnnt3	62.8531	2.00842	troponin T3, skeletal, fast
Tpsab1	37.4773	33.7016	tryptase alpha/beta 1
Tpsb2	3.3486	4.12397	tryptase beta 2
Trim2	9.41805	2.3506	tripartite motif-containing 2
Tuba4a	7.08811	2.24343	tubulin, alpha 4A
Txndc16	2.42167	2.54997	thioredoxin domain containing 16
Uchl1	6.63814	3.20893	ubiquitin carboxy-terminal hydrolase L1
Wdfy1	2.45763	2.18652	WD repeat and FYVE domain containing 1
Wnt16	10.8514	2.79191	wingless-related MMTV integration site 16
Zdhhc14	3.60563	2.3346	zinc finger, DHHC domain containing 14

## Sheet: 2939
Table S1. Upregulated genes in synovial sarcoma.
Gene Symbol	FC (SS vs Normal)	Gene Title
0610010F05Rik	2.51366	RIKEN cDNA 0610010F05 gene
0610010O12Rik	8.32247	RIKEN cDNA 0610010O12 gene
0610011F06Rik	2.72278	RIKEN cDNA 0610011F06 gene
0610040B09Rik	19.2435	RIKEN cDNA 0610040B09 gene
1110001J03Rik	2.59495	RIKEN cDNA 1110001J03 gene
1110002E22Rik	15.7014	RIKEN cDNA 1110002E22 gene
1110003E01Rik	3.21574	RIKEN cDNA 1110003E01 gene
1110003O08Rik	3.43146	RIKEN cDNA 1110003O08 gene
1110004M10Rik	2.51198	RIKEN cDNA 1110004M10 gene
1110018F16Rik /// Dnajb14	3.87284	RIKEN cDNA 1110018F16 gene /// DnaJ (Hsp40) homolog, subfamily B, member 14
1110034G24Rik	2.54384	RIKEN cDNA 1110034G24 gene
1110050K14Rik	2.66297	RIKEN cDNA 1110050K14 gene
1110057K04Rik	2.10991	RIKEN cDNA 1110057K04 gene
1200014J11Rik	2.07965	RIKEN cDNA 1200014J11 gene
1300018I17Rik	2.60477	RIKEN cDNA 1300018I17 gene
130004C03	2.30835	hypothetical LOC403343
1500011B03Rik	3.63514	RIKEN cDNA 1500011B03 gene
1500016L03Rik	9.20225	RIKEN cDNA 1500016L03 gene
1500032P08Rik	2.54979	RIKEN cDNA 1500032P08 gene
1600014C10Rik	2.52637	RIKEN cDNA 1600014C10 gene
1600021P15Rik	3.96286	RIKEN cDNA 1600021P15 gene
1700006J14Rik	4.52101	RIKEN cDNA 1700006J14 gene
1700012B15Rik	2.57495	RIKEN cDNA 1700012B15 gene
1700018B24Rik	3.29018	enhancer of rudimentary homolog pseudogene
1700020O03Rik	2.22803	RIKEN cDNA 1700020O03 gene
1700029J07Rik	2.44898	RIKEN cDNA 1700029J07 gene
1700049G17Rik	2.07809	RIKEN cDNA 1700049G17 gene
1700094D03Rik	2.15523	RIKEN cDNA 1700094D03 gene
1700100M05Rik	2.48148	RIKEN cDNA 1700100M05 gene
1700106N22Rik	3.30119	RIKEN cDNA 1700106N22 gene
1700109F18Rik	2.39376	RIKEN cDNA 1700109F18 gene
1810010H24Rik	3.0691	RIKEN cDNA 1810010H24 gene
1810012P15Rik	2.732	RIKEN cDNA 1810012P15 gene
1810013D10Rik	2.37356	RIKEN cDNA 1810013D10 gene
1810019J16Rik	2.02311	RIKEN cDNA 1810019J16 gene
1810020D17Rik	2.50836	RIKEN cDNA 1810020D17 gene
1810022K09Rik	4.64788	RIKEN cDNA 1810022K09 gene
1810043G02Rik	2.57294	RIKEN cDNA 1810043G02 gene
1810063B05Rik	3.22833	RIKEN cDNA 1810063B05 gene
2010004M13Rik	2.08704	RIKEN cDNA 2010004M13 gene
2010011I20Rik	3.29006	RIKEN cDNA 2010011I20 gene
2010107G23Rik	14.044	RIKEN cDNA 2010107G23 gene
2010300C02Rik	9.73623	RIKEN cDNA 2010300C02 gene
2010309G21Rik /// Igl-C2 /// Igl-C3	8.90451	RIKEN cDNA 2010309G21 gene /// immunoglobulin lambda chain, constant region 2 /// immunoglobulin lambda chain, constant region 3
2010315B03Rik	3.69647	RIKEN cDNA 2010315B03 gene
2210012G02Rik	3.65877	RIKEN cDNA 2210012G02 gene
2210039B01Rik	3.57419	RIKEN cDNA 2210039B01 gene
2310001H12Rik	2.82856	RIKEN cDNA 2310001H12 gene
2310002L09Rik	4.45604	RIKEN cDNA 2310002L09 gene
2310003F16Rik	2.55514	RIKEN cDNA 2310003F16 gene
2310015A10Rik	2.49248	RIKEN cDNA 2310015A10 gene
2310021P13Rik	4.80177	RIKEN cDNA 2310021P13 gene
2310035C23Rik	2.65769	RIKEN cDNA 2310035C23 gene
2310044G17Rik	3.12109	RIKEN cDNA 2310044G17 gene
2310046O06Rik	2.50172	RIKEN cDNA 2310046O06 gene
2310061I04Rik	4.43405	RIKEN cDNA 2310061I04 gene
2410002F23Rik	2.32302	RIKEN cDNA 2410002F23 gene
2410066E13Rik	5.81953	RIKEN cDNA 2410066E13 gene
2410089E03Rik	3.11963	RIKEN cDNA 2410089E03 gene
2510002D24Rik	2.09132	RIKEN cDNA 2510002D24 gene
2610002M06Rik	2.06597	RIKEN cDNA 2610002M06 gene
2610005L07Rik	3.33584	cadherin 11 pseudogene
2610019F03Rik	3.1259	RIKEN cDNA 2610019F03 gene
2610019N06Rik /// LOC100505161	2.01689	RIKEN cDNA 2610019N06 gene /// hypothetical LOC100505161
2610021A01Rik	2.0961	RIKEN cDNA 2610021A01 gene
2610027K06Rik	3.05621	RIKEN cDNA 2610027K06 gene
2610028L16Rik	2.25314	RIKEN cDNA 2610028L16 gene
2610030H06Rik	2.684	RIKEN cDNA 2610030H06 gene
2610044O15Rik	2.02377	RIKEN cDNA 2610044O15 gene
2610101N10Rik	2.28746	RIKEN cDNA 2610101N10 gene
2610203C20Rik	5.25372	RIKEN cDNA 2610203C20 gene
2610301G19Rik	2.04543	RIKEN cDNA 2610301G19 gene
2610319H10Rik	7.29621	RIKEN cDNA 2610319H10 gene
2610507B11Rik	2.94857	RIKEN cDNA 2610507B11 gene
2700023E23Rik	2.57546	RIKEN cDNA 2700023E23 gene
2700050L05Rik	2.66741	RIKEN cDNA 2700050L05 gene
2700079J08Rik	7.8092	RIKEN cDNA 2700079J08 gene
2810001G20Rik	2.48888	RIKEN cDNA 2810001G20 gene
2810013P06Rik	2.85683	RIKEN cDNA 2810013P06 gene
2810013P06Rik /// LOC100503178	2.65036	RIKEN cDNA 2810013P06 gene /// hypothetical LOC100503178
2810021J22Rik	3.13367	RIKEN cDNA 2810021J22 gene
2810043O03Rik	5.17968	RIKEN cDNA 2810043O03 gene
2810047C21Rik1	2.08401	RIKEN cDNA 2810047C21 gene 1
2810047C21Rik1 /// Gm3912	2.21014	RIKEN cDNA 2810047C21 gene 1 /// predicted gene 3912
2810403A07Rik	3.09924	RIKEN cDNA 2810403A07 gene
2810410L24Rik	4.24184	RIKEN cDNA 2810410L24 gene
2810416G20Rik	3.12391	RIKEN cDNA 2810416G20 gene
2810454L23Rik	3.59187	RIKEN cDNA 2810454L23 gene
2900001G08Rik	31.383	RIKEN cDNA 2900001G08 gene
2900008C10Rik	3.36475	RIKEN cDNA 2900008C10 gene
2900009J20Rik	2.15796	RIKEN cDNA 2900009J20 gene
2900011L18Rik	2.16331	RIKEN cDNA 2900011L18 gene
2900041M22Rik	9.51507	RIKEN cDNA 2900041M22 gene
2900054C01Rik	4.55843	RIKEN cDNA 2900054C01 gene
2900056M20Rik	4.9494	RIKEN cDNA 2900056M20 gene
2900075N08Rik /// Nlgn3	4.01358	RIKEN cDNA 2900075N08 gene /// neuroligin 3
2900092E17Rik	2.39921	RIKEN cDNA 2900092E17 gene
2900092E17Rik /// Prrt2	4.84352	RIKEN cDNA 2900092E17 gene /// proline-rich transmembrane protein 2
3110002H16Rik	2.08454	RIKEN cDNA 3110002H16 gene
3110005L21Rik	2.34329	RIKEN cDNA 3110005L21 gene
3110052M02Rik	2.02433	RIKEN cDNA 3110052M02 gene
3830406C13Rik	3.38538	RIKEN cDNA 3830406C13 gene
4432414F05Rik	2.14448	RIKEN cDNA 4432414F05 gene
4632404H12Rik	2.27517	RIKEN cDNA 4632404H12 gene
4632411B12Rik	2.47232	RIKEN cDNA 4632411B12 gene
4632427E13Rik	2.77475	RIKEN cDNA 4632427E13 gene
4732423E21Rik	4.33243	RIKEN cDNA 4732423E21 gene
4732471D19Rik	2.06579	RIKEN cDNA 4732471D19 gene
4833406M21Rik	2.46146	RIKEN cDNA 4833406M21 gene
4833420G17Rik	2.71509	RIKEN cDNA 4833420G17 gene
4833442J19Rik	2.11212	RIKEN cDNA 4833442J19 gene
4921513D23Rik	2.5153	RIKEN cDNA 4921513D23 gene
4930414L22Rik	5.30588	RIKEN cDNA 4930414L22 gene
4930420K17Rik	2.06607	RIKEN cDNA 4930420K17 gene
4930422G04Rik	2.4616	RIKEN cDNA 4930422G04 gene
4930422I07Rik	2.94537	RIKEN cDNA 4930422I07 gene
4930432O21Rik	2.22332	RIKEN cDNA 4930432O21 gene
4930444A02Rik	2.14443	RIKEN cDNA 4930444A02 gene
4930455F23Rik	4.91654	RIKEN cDNA 4930455F23 gene
4930518I15Rik	2.25812	RIKEN cDNA 4930518I15 gene
4930526I15Rik	2.04779	RIKEN cDNA 4930526I15 gene
4930579G22Rik	2.007	RIKEN cDNA 4930579G22 gene
4932433N03Rik	2.59505	RIKEN cDNA 4932433N03 gene
4932438A13Rik	2.52477	RIKEN cDNA 4932438A13 gene
4933407C03Rik	2.2785	RIKEN cDNA 4933407C03 gene
4933407H18Rik	2.84918	RIKEN cDNA 4933407H18 gene
4933421E11Rik	2.4953	RIKEN cDNA 4933421E11 gene
4933427D14Rik	2.30508	RIKEN cDNA 4933427D14 gene
4933431E20Rik	2.28923	RIKEN cDNA 4933431E20 gene
4933439C10Rik	3.80292	RIKEN cDNA 4933439C10 gene
5330406M23Rik	2.79889	RIKEN cDNA 5330406M23 gene
5330438D12Rik /// LOC100504423	2.19552	RIKEN cDNA 5330438D12 gene /// hypothetical protein LOC100504423
5430417L22Rik	2.03497	RIKEN cDNA 5430417L22 gene
5430421B17	3.17866	hypothetical protein 5430421B17
5430434G16Rik	2.72182	RIKEN cDNA 5430434G16 gene
5530402H23Rik	2.60879	RIKEN cDNA 5530402H23 gene
5730403B10Rik	2.61238	RIKEN cDNA 5730403B10 gene
5730407I07Rik	2.01912	RIKEN cDNA 5730407I07 gene
5730409E04Rik	3.00534	RIKEN cDNA 5730409E04Rik gene
5730455P16Rik	2.54194	RIKEN cDNA 5730455P16 gene
5730457N03Rik	4.92784	RIKEN cDNA 5730457N03 gene
5730601F06Rik	2.54704	RIKEN cDNA 5730601F06 gene
5830407P18Rik	2.36908	RIKEN cDNA 5830407P18 gene
5830408B19Rik	8.28621	RIKEN cDNA 5830408B19 gene
5830427D02Rik	3.1917	RIKEN cDNA 5830427D02 gene
6030458C11Rik	5.47722	RIKEN cDNA 6030458C11 gene
6330403M23Rik	4.46771	RIKEN cDNA 6330403M23 gene
6330439K17Rik	5.59868	RIKEN cDNA 6330439K17 gene
6330503K22Rik	2.46288	RIKEN cDNA 6330503K22 gene
6430527G18Rik	3.73154	RIKEN cDNA 6430527G18 gene
6430537K16Rik	4.2245	RIKEN cDNA 6430537K16 gene
6530406A20Rik	2.00478	RIKEN cDNA 6530406A20 gene
6720401G13Rik	8.46977	RIKEN cDNA 6720401G13 gene
6720407P12Rik	3.94639	RIKEN cDNA 6720407P12 gene
6720422M22Rik	2.10071	RIKEN cDNA 6720422M22 gene
6720457D02Rik	2.06116	RIKEN cDNA 6720457D02 gene
6720462K09Rik	3.14438	RIKEN cDNA 6720462K09 gene
7120451J01Rik /// LOC100503726	2.01331	RIKEN cDNA 7120451J01 gene /// hypothetical protein LOC100503726
9030411K21Rik	2.12065	RIKEN cDNA 9030411K21 gene
9030418K01Rik	4.88607	RIKEN cDNA 9030418K01 gene
9030419F21Rik	2.62954	RIKEN cDNA 9030419F21 gene
9130404D08Rik	5.13325	RIKEN cDNA 9130404D08 gene
9230105E10Rik	2.12611	RIKEN cDNA 9230105E10 gene
9230108I15Rik	3.82247	RIKEN cDNA 9230108I15 gene
9330151L19Rik	2.4772	RIKEN cDNA 9330151L19 gene
9330156P08Rik	2.78643	RIKEN cDNA 9330156P08 gene
9330182L06Rik	2.09772	RIKEN cDNA 9330182L06 gene
9430025N12Rik	2.93538	RIKEN cDNA 9430025N12 gene
9430085L16Rik	2.63427	RIKEN cDNA 9430085L16 gene
9530018H14Rik	4.95931	RIKEN cDNA 9530018H14 gene
9530053H05Rik	2.45618	RIKEN cDNA 9530053H05 gene
9530057J20Rik	4.3036	RIKEN cDNA 9530057J20 gene
9630010G10Rik	14.1798	RIKEN cDNA 9630010G10 gene
9630023C09Rik	2.3411	RIKEN cDNA 9630023C09 gene
9630033F20Rik	2.96829	RIKEN cDNA 9630033F20 gene
9630050P21Rik	2.18691	RIKEN cDNA 9630050P21 gene
9930031P18Rik	2.63149	RIKEN cDNA 9930031P18 gene
A030009H04Rik	4.02124	RIKEN cDNA A030009H04 gene
A130001G05Rik	2.79861	RIKEN cDNA A130001G05 gene
A130012E19Rik	2.10231	RIKEN cDNA A130012E19 gene
A130088B03Rik	4.19265	RIKEN cDNA A130088B03 gene
A230050P20Rik	4.6249	RIKEN cDNA A230050P20 gene
A230058F20Rik	4.77074	RIKEN cDNA A230058F20 gene
A230061C15Rik	3.92347	RIKEN cDNA A230061C15 gene
A330001L22Rik	2.1367	RIKEN cDNA A330001L22 gene
A330023F24Rik	3.99918	RIKEN cDNA A330023F24 gene
A430081F14Rik	2.41206	RIKEN cDNA A430081F14 gene
A430102J17Rik	4.08608	RIKEN cDNA A430102J17 gene
A530017D24Rik /// LOC100504229	2.05876	RIKEN cDNA A530017D24 gene /// hypothetical LOC100504229
A630026N12Rik	3.24001	RIKEN cDNA A630026N12 gene
A630033E08Rik	2.87449	RIKEN cDNA A630033E08 gene
A730017C20Rik	2.35959	RIKEN cDNA A730017C20 gene
A730054J21Rik	5.05872	RIKEN cDNA A730054J21 gene
A730059M13Rik	4.19682	RIKEN cDNA A730059M13 gene
A830080D01Rik	3.05689	RIKEN cDNA A830080D01 gene
A930001N09Rik	4.96636	RIKEN cDNA A930001N09 gene
A930013F10Rik	2.78507	RIKEN cDNA A930013F10 gene
AA407881	3.16737	expressed sequence AA407881
AA415038	2.78522	expressed sequence AA415038
Aagab	3.09952	alpha- and gamma-adaptin binding protein
Aard	22.0469	alanine and arginine rich domain containing protein
Aatk	5.37315	apoptosis-associated tyrosine kinase
Abat	10.0559	4-aminobutyrate aminotransferase
Abca3	4.40841	ATP-binding cassette, sub-family A (ABC1), member 3
Abca5	5.04532	ATP-binding cassette, sub-family A (ABC1), member 5
Abca7	5.55085	ATP-binding cassette, sub-family A (ABC1), member 7
Abcc3	2.06372	ATP-binding cassette, sub-family C (CFTR/MRP), member 3
Abce1	3.08689	ATP-binding cassette, sub-family E (OABP), member 1
Abcg1	4.15368	ATP-binding cassette, sub-family G (WHITE), member 1
Abcg4	3.08165	ATP-binding cassette, sub-family G (WHITE), member 4
Abhd14b	13.1787	abhydrolase domain containing 14b
Abhd3	9.50884	abhydrolase domain containing 3
Abhd5	2.22201	abhydrolase domain containing 5
Abhd8	2.05568	abhydrolase domain containing 8
Abi3bp	2.99421	ABI gene family, member 3 (NESH) binding protein
Abl1	2.06636	c-abl oncogene 1, non-receptor tyrosine kinase
Ablim1	4.4308	actin-binding LIM protein 1
Abra	5.72139	actin-binding Rho activating protein
Acadsb	3.40756	acyl-Coenzyme A dehydrogenase, short/branched chain
Acbd4	3.26499	acyl-Coenzyme A binding domain containing 4
Acer2	2.1258	alkaline ceramidase 2
Ache	2.80524	acetylcholinesterase
Acin1	2.73259	apoptotic chromatin condensation inducer 1
Aco2	2.13613	aconitase 2, mitochondrial
Acp2	3.66904	acid phosphatase 2, lysosomal
Acsl3	2.09561	acyl-CoA synthetase long-chain family member 3
Acsl6	2.49399	acyl-CoA synthetase long-chain family member 6
Acss2	2.72133	acyl-CoA synthetase short-chain family member 2
Actl6a	2.17429	actin-like 6A
Actn2	18.2348	actinin alpha 2
Actn3	76.3725	actinin alpha 3
Actr10	3.7514	ARP10 actin-related protein 10 homolog (S. cerevisiae)
Adal	2.28646	adenosine deaminase-like
Adam22	2.77482	a disintegrin and metallopeptidase domain 22
Adamtsl1	2.37512	ADAMTS-like 1
Adar	2.03733	adenosine deaminase, RNA-specific
Adarb2	4.77051	adenosine deaminase, RNA-specific, B2
Adck5	2.52954	aarF domain containing kinase 5
Adcy4	4.28623	adenylate cyclase 4
Adcy7	2.17747	adenylate cyclase 7
Adcy9	5.36159	adenylate cyclase 9
Add1	2.70964	adducin 1 (alpha)
Adi1	2.4956	acireductone dioxygenase 1
Adra2a	2.93961	adrenergic receptor, alpha 2a
Adrb1	2.42742	adrenergic receptor, beta 1
Adrbk2	8.63708	adrenergic receptor kinase, beta 2
Aff1	3.32584	AF4/FMR2 family, member 1
Aff2	5.21265	AF4/FMR2 family, member 2
Afmid	2.0243	arylformamidase
Agap1	2.30235	ArfGAP with GTPase domain, ankyrin repeat and PH domain 1
Agap3	3.97887	ArfGAP with GTPase domain, ankyrin repeat and PH domain 3
Aggf1	2.20133	angiogenic factor with G patch and FHA domains 1
Agl	3.3768	amylo-1,6-glucosidase, 4-alpha-glucanotransferase
Agpat3	3.35245	1-acylglycerol-3-phosphate O-acyltransferase 3
Agps	2.01226	alkylglycerone phosphate synthase
Ahctf1	2.71878	AT hook containing transcription factor 1
AI256396 /// LOC100503463	4.89832	EST AI256396 /// hypothetical LOC100503463
AI314760	2.32304	expressed sequence AI314760
AI413194 /// Trim56	4.18807	expressed sequence AI413194 /// tripartite motif-containing 56
AI415730	2.0348	expressed sequence AI415730
AI426330	2.24718	expressed sequence AI426330
AI428301	4.18457	expressed sequence AI428301
AI428936	3.01127	expressed sequence AI428936
AI448005	13.5181	expressed sequence AI448005
AI452195	2.94762	expressed sequence AI452195
AI464131	2.56714	expressed sequence AI464131
AI503301	2.36735	expressed sequence AI503301
AI503316	8.084	expressed sequence AI503316
AI848100	2.4525	expressed sequence AI848100
AI894139	3.37872	expressed sequence AI894139
AI956758	3.28608	expressed sequence AI956758
AI987944	2.14888	expressed sequence AI987944
AI987944 /// AW146154	3.47744	expressed sequence AI987944 /// expressed sequence AW146154
Aif1	4.76122	allograft inflammatory factor 1
Aifm3	2.79972	apoptosis-inducing factor, mitochondrion-associated 3
Aim1	4.06602	absent in melanoma 1
Ajap1	5.51667	Adherens junction associated protein 1
Ak1	2.60542	adenylate kinase 1
Akap13	3.40941	A kinase (PRKA) anchor protein 13
Akap17b	2.38209	A kinase (PRKA) anchor protein 17B
Akap8	2.97936	A kinase (PRKA) anchor protein 8
Akap8l	3.44708	A kinase (PRKA) anchor protein 8-like
Akap9	4.39553	A kinase (PRKA) anchor protein (yotiao) 9
Aktip	2.31512	thymoma viral proto-oncogene 1 interacting protein
Alcam	6.73146	activated leukocyte cell adhesion molecule
Aldh1a2	24.2079	aldehyde dehydrogenase family 1, subfamily A2
Aldh1b1	2.45519	aldehyde dehydrogenase 1 family, member B1
Aldh1l1 /// LOC100047937	2.32446	aldehyde dehydrogenase 1 family, member L1 /// 10-formyltetrahydrofolate dehydrogenase-like
Aldh3a2	3.22669	aldehyde dehydrogenase family 3, subfamily A2
Aldh4a1	2.14688	aldehyde dehydrogenase 4 family, member A1
Aldh5a1	2.03634	aldhehyde dehydrogenase family 5, subfamily A1
Aldoa	2.21132	aldolase A, fructose-bisphosphate
Aldoc	8.88067	aldolase C, fructose-bisphosphate
Alpk3	2.18565	alpha-kinase 3
Alx3	4.11365	aristaless-like homeobox 3
Ambra1	2.72082	autophagy/beclin 1 regulator 1
Amigo2	2.07203	adhesion molecule with Ig like domain 2
Amn1	3.89083	Antagonist of mitotic exit network 1 homolog (S. cerevisiae)
Amot	2.90145	angiomotin
Ampd1	19.2141	adenosine monophosphate deaminase 1
Amy1	4.73952	amylase 1, salivary
Amz2	2.04264	archaelysin family metallopeptidase 2
Angel2	2.68946	angel homolog 2 (Drosophila)
Ankhd1	3.16815	ankyrin repeat and KH domain containing 1
Ankle2	2.04538	ankyrin repeat and LEM domain containing 2
Ankrd10	4.1181	ankyrin repeat domain 10
Ankrd11	4.13778	ankyrin repeat domain 11
Ankrd12	5.56295	ankyrin repeat domain 12
Ankrd13d	2.18277	ankyrin repeat domain 13 family, member D
Ankrd16	6.50292	ankyrin repeat domain 16
Ankrd2	3.4245	ankyrin repeat domain 2 (stretch responsive muscle)
Ankrd23	16.137	ankyrin repeat domain 23
Ankrd24	2.5338	ankyrin repeat domain 24
Ankrd26	2.47691	ankyrin repeat domain 26
Ankrd40	2.08719	ankyrin repeat domain 40
Ankrd44	2.54828	ankyrin repeat domain 44
Ankrd50	2.01273	ankyrin repeat domain 50
Ankrd6	3.26033	ankyrin repeat domain 6
Anks3	2.47797	ankyrin repeat and sterile alpha motif domain containing 3
Anp32a	2.37705	acidic (leucine-rich) nuclear phosphoprotein 32 family, member A
Anubl1	3.14179	AN1, ubiquitin-like, homolog (Xenopus laevis)
Anxa6	2.65779	annexin A6
Anxa7	2.16169	annexin A7
Aox1	4.57653	aldehyde oxidase 1
Ap1g2	2.28066	adaptor protein complex AP-1, gamma 2 subunit
Ap1s3	10.8288	adaptor-related protein complex AP-1, sigma 3
Ap2a2	2.64836	adaptor protein complex AP-2, alpha 2 subunit
Ap3m2	9.62822	adaptor-related protein complex 3, mu 2 subunit
Apba2	2.35656	amyloid beta (A4) precursor protein-binding, family A, member 2
Apbb3	2.50085	amyloid beta (A4) precursor protein-binding, family B, member 3
Apc	4.88753	adenomatosis polyposis coli
Apcdd1	2.08554	adenomatosis polyposis coli down-regulated 1
Aph1b	2.60942	anterior pharynx defective 1b homolog (C. elegans)
Aplp1	9.60313	amyloid beta (A4) precursor-like protein 1
Apobec2	24.8006	apolipoprotein B mRNA editing enzyme, catalytic polypeptide 2
Aqp1	2.00703	aquaporin 1
Aqp5	4.59569	aquaporin 5
Ar	2.67102	androgen receptor
Araf	9.23107	v-raf murine sarcoma 3611 viral oncogene homolog
Arap2	6.31948	ArfGAP with RhoGAP domain, ankyrin repeat and PH domain 2
Arfrp1	2.21732	ADP-ribosylation factor related protein 1
Arglu1	3.94301	arginine and glutamate rich 1
Arhgap12	2.00822	Rho GTPase activating protein 12
Arhgap18	2.8216	Rho GTPase activating protein 18
Arhgap26	3.38256	Rho GTPase activating protein 26
Arhgap28	6.31877	Rho GTPase activating protein 28
Arhgap9	2.05714	Rho GTPase activating protein 9
Arhgdig	9.61795	Rho GDP dissociation inhibitor (GDI) gamma
Arhgef12	2.8259	Rho guanine nucleotide exchange factor (GEF) 12
Arhgef16	3.36684	Rho guanine nucleotide exchange factor (GEF) 16
Arhgef17	2.00801	Rho guanine nucleotide exchange factor (GEF) 17
Arhgef18	2.90333	rho/rac guanine nucleotide exchange factor (GEF) 18
Arhgef19	2.72817	Rho guanine nucleotide exchange factor (GEF) 19
Arhgef4	2.20109	Rho guanine nucleotide exchange factor (GEF) 4
Arhgef9	2.06205	CDC42 guanine nucleotide exchange factor (GEF) 9
Arid1a	3.68567	AT rich interactive domain 1A (SWI-like)
Arid1b	3.10683	AT rich interactive domain 1B (SWI-like)
Arid2	2.10682	AT rich interactive domain 2 (ARID, RFX-like)
Arid4a	2.83815	AT rich interactive domain 4A (RBP1-like)
Arid4b	3.32023	AT rich interactive domain 4B (RBP1-like)
Armc8	2.14967	armadillo repeat containing 8
Armcx3	2.57254	armadillo repeat containing, X-linked 3
Arntl	2.25464	aryl hydrocarbon receptor nuclear translocator-like
Arpp19	2.20242	cAMP-regulated phosphoprotein 19
Arrb1	3.52495	arrestin, beta 1
Arrb2	3.24426	arrestin, beta 2
Art1	8.11929	ADP-ribosyltransferase 1
Art3	2.94079	ADP-ribosyltransferase 3
Art4	2.72079	ADP-ribosyltransferase 4
Arx	33.855	aristaless related homeobox
As3mt	3.83819	arsenic (+3 oxidation state) methyltransferase
Asap2	2.19094	ArfGAP with SH3 domain, ankyrin repeat and PH domain 2
Asb1	2.35729	ankyrin repeat and SOCS box-containing 1
Asb10	2.01684	ankyrin repeat and SOCS box-containing 10
Asb11	6.53372	ankyrin repeat and SOCS box-containing 11
Asb13	2.11132	ankyrin repeat and SOCS box-containing 13
Asb2	5.06173	ankyrin repeat and SOCS box-containing 2
Ash1l	2.71836	ash1 (absent, small, or homeotic)-like (Drosophila)
Asl	2.23654	argininosuccinate lyase
Asph	5.43046	aspartate-beta-hydroxylase
Atad2b	2.31849	ATPase family, AAA domain containing 2B
Atat1	4.13813	alpha tubulin acetyltransferase 1
Ate1	2.57597	arginyltransferase 1
Atf2	2.41914	activating transcription factor 2
Atf7ip	3.04288	activating transcription factor 7 interacting protein
Atg16l1	2.1756	autophagy-related 16-like 1 (yeast)
Atg4b	2.03673	autophagy-related 4B (yeast)
Atg9a	2.11162	autophagy-related 9A (yeast)
Athl1	2.43409	ATH1, acid trehalase-like 1 (yeast)
Atm	2.08536	ataxia telangiectasia mutated homolog (human)
Atmin	2.82356	ATM interactor
Atp10d	2.01999	ATPase, class V, type 10D
Atp11a	2.0999	ATPase, class VI, type 11A
Atp11c	2.42454	ATPase, class VI, type 11C
Atp13a2	2.5431	ATPase type 13A2
Atp1a2	5.13155	ATPase, Na+/K+ transporting, alpha 2 polypeptide
Atp1b1	2.04397	ATPase, Na+/K+ transporting, beta 1 polypeptide
Atp1b2	5.2275	ATPase, Na+/K+ transporting, beta 2 polypeptide
Atp2a1	34.523	ATPase, Ca++ transporting, cardiac muscle, fast twitch 1
Atp2a2	2.82496	ATPase, Ca++ transporting, cardiac muscle, slow twitch 2
Atp2c1	2.73507	ATPase, Ca++-sequestering
Atp5c1	2.26692	ATP synthase, H+ transporting, mitochondrial F1 complex, gamma polypeptide 1
Atp5s	2.40432	ATP synthase, H+ transporting, mitochondrial F0 complex, subunit s
Atp6ap2	2.23523	ATPase, H+ transporting, lysosomal accessory protein 2
Atp8a1	4.89121	ATPase, aminophospholipid transporter (APLT), class I, type 8A, member 1
Atp9a	8.05646	ATPase, class II, type 9A
Atp9b	2.4116	ATPase, class II, type 9B
Atpaf1	2.69853	ATP synthase mitochondrial F1 complex assembly factor 1
Atr	4.08624	Ataxia telangiectasia and Rad3 related
Atrx	3.53013	alpha thalassemia/mental retardation syndrome X-linked homolog (human)
Atxn7	3.44702	ataxin 7
Atxn7l1	4.48447	ataxin 7-like 1
AU015680	2.94898	expressed sequence AU015680
AU040829	4.67791	expressed sequence AU040829
AU041133	3.44343	expressed sequence AU041133
Auts2	3.77464	autism susceptibility candidate 2
AW112010	4.87086	expressed sequence AW112010
Axin2	5.59418	axin2
AY512938	2.04309	cDNA sequence AY512938
B130021B11Rik	8.70618	RIKEN cDNA B130021B11 gene
B230114P17Rik	5.57834	RIKEN cDNA B230114P17 gene
B230206F22Rik	4.17871	RIKEN cDNA B230206F22 gene
B230208H17Rik	2.06106	RIKEN cDNA B230208H17 gene
B230216N24Rik	2.69856	RIKEN cDNA B230216N24 gene
B3galt1	2.34311	UDP-Gal:betaGlcNAc beta 1,3-galactosyltransferase, polypeptide 1
B3gat1	2.11518	beta-1,3-glucuronyltransferase 1 (glucuronosyltransferase P)
B3gat3	2.17517	beta-1,3-glucuronyltransferase 3 (glucuronosyltransferase I)
B3gnt8	2.08297	UDP-GlcNAc:betaGal beta-1,3-N-acetylglucosaminyltransferase 8
B430007K19Rik /// LOC100504050	2.42701	RIKEN cDNA B430007K19 gene /// hypothetical LOC100504050
B4galt4	2.43276	UDP-Gal:betaGlcNAc beta 1,4-galactosyltransferase, polypeptide 4
B830007D08Rik	2.68111	RIKEN cDNA B830007D08 gene
B830012L14Rik	4.67557	RIKEN cDNA B830012L14 gene
B930036G03Rik	3.09248	RIKEN cDNA B930036G03 gene
B930041F14Rik	7.96842	RIKEN cDNA B930041F14 gene
B930068K11Rik	2.70174	RIKEN cDNA B930068K11 gene
B930098A02Rik /// Chic2	2.30589	RIKEN cDNA B930098A02 gene /// cysteine-rich hydrophobic domain 2
Bace2	4.13108	beta-site APP-cleaving enzyme 2
Bach2	11.2259	BTB and CNC homology 2
Bahd1	2.34776	bromo adjacent homology domain containing 1
Bai2	17.0128	brain-specific angiogenesis inhibitor 2
Bai3	13.3086	brain-specific angiogenesis inhibitor 3
Barx2	2.37316	BarH-like homeobox 2
Basp1	2.80525	brain abundant, membrane attached signal protein 1
Bat2	2.29983	HLA-B associated transcript 2
Bat2l	2.78026	HLA-B associated transcript 2-like
Bat2l2	2.2463	HLA-B associated transcript 2-like 2
Bat5	2.66329	HLA-B associated transcript 5
Baz1b	2.0677	bromodomain adjacent to zinc finger domain, 1B
Baz2a	3.41968	bromodomain adjacent to zinc finger domain, 2A
Baz2b	4.7012	bromodomain adjacent to zinc finger domain, 2B
Bbs1	3.41884	Bardet-Biedl syndrome 1 (human)
Bbs4	7.751	Bardet-Biedl syndrome 4 (human)
BC002059	2.52817	cDNA sequence BC002059
BC018101 /// Zfp97	3.39251	cDNA sequence BC018101 /// zinc finger protein 97
BC018507	2.00401	cDNA sequence BC018507
BC029722	2.09323	cDNA sequence BC029722
BC031353	5.95036	cDNA sequence BC031353
BC032203	2.59761	cDNA sequence BC032203
BC046331	2.09441	cDNA sequence BC046331
BC094435	2.08857	cDNA sequence BC094435
BC094435 /// Ccrn4l /// Cog6 /// Sgip1	2.53416	cDNA sequence BC094435 /// CCR4 carbon catabolite repression 4-like (S. cerevisiae) /// component of oligomeric golgi complex 6 /// SH3-domain GRB2-like (endophilin) interacting protein 1
Bcas1	2.80654	breast carcinoma amplified sequence 1
Bcas3	3.63168	breast carcinoma amplified sequence 3
Bckdha	2.46954	branched chain ketoacid dehydrogenase E1, alpha polypeptide
Bckdhb	2.09099	branched chain ketoacid dehydrogenase E1, beta polypeptide
Bcl11a	7.20807	B-cell CLL/lymphoma 11A (zinc finger protein)
Bcl11a /// LOC100503813	14.4644	B-cell CLL/lymphoma 11A (zinc finger protein) /// hypothetical protein LOC100503813
Bcl11b	60.5468	B-cell leukemia/lymphoma 11B
Bcl2l11	5.95881	BCL2-like 11 (apoptosis facilitator)
Bcl2l2	2.69758	BCL2-like 2
Bcl6	2.31365	B-cell leukemia/lymphoma 6
Bcl7a	3.90518	B-cell CLL/lymphoma 7A
Bcl7b	2.05264	B-cell CLL/lymphoma 7B
Bcor	41.4646	BCL6 interacting corepressor
Bdnf	3.19044	brain derived neurotrophic factor
Bdp1	2.0735	B double prime 1, subunit of RNA polymerase III transcription initiation factor IIIB
Bhlhe40	2.58159	basic helix-loop-helix family, member e40
Bicd1	5.4973	bicaudal D homolog 1 (Drosophila)
Birc2	2.07944	baculoviral IAP repeat-containing 2
Blcap	2.8474	bladder cancer associated protein homolog (human)
Blnk	21.3662	B-cell linker
Bmf	3.75166	BCL2 modifying factor
Bmi1	2.20466	Bmi1 polycomb ring finger oncogene
Bmp1	3.00736	bone morphogenetic protein 1
Bmp4	2.82495	bone morphogenetic protein 4
Bmp7	4.03793	bone morphogenetic protein 7
Bmper	3.69324	BMP-binding endothelial regulator
Bmpr1b	3.03121	bone morphogenetic protein receptor, type 1B
Bnc2	2.35703	basonuclin 2
Bnip2	2.02056	BCL2/adenovirus E1B interacting protein 2
Boc	3.40285	biregional cell adhesion molecule-related/down-regulated by oncogenes (Cdon) binding protein
Bod1l	2.89697	biorientation of chromosomes in cell division 1-like
Bpgm	4.42073	2,3-bisphosphoglycerate mutase
Bptf	3.30826	bromodomain PHD finger transcription factor
Brap	2.13087	BRCA1 associated protein
Brd2	2.16069	bromodomain containing 2
Brd3	3.15035	bromodomain containing 3
Brd8	5.22464	bromodomain containing 8
Brpf1	2.37771	bromodomain and PHD finger containing, 1
Brpf3	2.56044	bromodomain and PHD finger containing, 3
Brwd1	3.66879	bromodomain and WD repeat domain containing 1
Bsdc1	2.31112	BSD domain containing 1
Btbd10	3.74585	BTB (POZ) domain containing 10
Btbd11	8.49448	BTB (POZ) domain containing 11
Btbd2	2.01256	BTB (POZ) domain containing 2
Btbd6	2.72843	BTB (POZ) domain containing 6
Btbd9	2.23394	BTB (POZ) domain containing 9
Btla	3.08558	B and T lymphocyte associated
Btrc	2.51704	beta-transducin repeat containing protein
Bzw2 /// Gm4354 /// Gm5589	9.36413	basic leucine zipper and W2 domains 2 /// predicted gene 4354 /// predicted gene 5589
C030006K11Rik	2.83354	RIKEN cDNA C030006K11 gene
C030017B01Rik	2.35185	RIKEN cDNA C030017B01 gene
C030044B11Rik	5.01554	RIKEN cDNA C030044B11 gene
C030046I01Rik	2.50385	RIKEN cDNA C030046I01 gene
C130015C19	4.19126	hypothetical LOC403342
C130021I20Rik	21.9152	Riken cDNA C130021I20 gene
C130039O16Rik	2.18813	RIKEN cDNA C130039O16 gene
C130051F05Rik	2.003	RIKEN cDNA C130051F05 gene
C130075A20Rik	2.03568	RIKEN cDNA C130075A20 gene
C1qa	6.92536	complement component 1, q subcomponent, alpha polypeptide
C1qb	4.48969	complement component 1, q subcomponent, beta polypeptide
C1qc	3.76364	complement component 1, q subcomponent, C chain
C1qtnf4	8.14301	C1q and tumor necrosis factor related protein 4
C1qtnf7	3.97125	C1q and tumor necrosis factor related protein 7
C1ra	3.25224	complement component 1, r subcomponent A
C230081A13Rik	2.25359	RIKEN cDNA C230081A13 gene
C230096C10Rik	2.00551	RIKEN cDNA C230096C10 gene
C2cd2	2.45125	C2 calcium-dependent domain containing 2
C2cd3	2.97235	C2 calcium-dependent domain containing 3
C3	9.45264	complement component 3
C330019G07Rik	2.03017	RIKEN cDNA C330019G07 gene
C330019G07Rik /// Pisd /// Pisd-ps1 /// Pisd-ps3	10.0777	RIKEN cDNA C330019G07 gene /// phosphatidylserine decarboxylase /// phosphatidylserine decarboxylase, pseudogene 1 /// phosphatidylserine decarboxylase, pseudogene 3
C530008M17Rik	4.85839	RIKEN cDNA C530008M17 gene
C530014P21Rik	2.39032	RIKEN cDNA C530014P21 gene
C630043F03Rik	5.55937	RIKEN cDNA C630043F03 gene
C730048C13Rik /// D630002G06Rik	2.16225	RIKEN cDNA C730048C13 gene /// RIKEN cDNA D630002G06 gene
C77080	2.21781	expressed sequence C77080
C77673	2.58313	expressed sequence C77673
C85492	2.39327	expressed sequence C85492
Cabp7 /// LOC100503092	2.66905	calcium binding protein 7 /// hypothetical LOC100503092
Cachd1	6.59841	cache domain containing 1
Cacna1d	3.89604	calcium channel, voltage-dependent, L type, alpha 1D subunit
Cacna1g	7.79667	calcium channel, voltage-dependent, T type, alpha 1G subunit
Cacna1h	5.80189	calcium channel, voltage-dependent, T type, alpha 1H subunit
Cacna1s	8.42801	calcium channel, voltage-dependent, L type, alpha 1S subunit
Cacna2d1	5.47766	calcium channel, voltage-dependent, alpha2/delta subunit 1
Cacna2d2	6.22227	calcium channel, voltage-dependent, alpha 2/delta subunit 2
Cacna2d3	13.6164	calcium channel, voltage-dependent, alpha2/delta subunit 3
Cacnb1	2.1472	calcium channel, voltage-dependent, beta 1 subunit
Cacnb3	7.514	calcium channel, voltage-dependent, beta 3 subunit
Cacng1	5.09524	calcium channel, voltage-dependent, gamma subunit 1
Cacng4	4.45124	calcium channel, voltage-dependent, gamma subunit 4
Cacng6	2.40654	calcium channel, voltage-dependent, gamma subunit 6
Cadps2	3.43719	Ca2+-dependent activator protein for secretion 2
Calb1	6.02009	calbindin 1
Calm1	3.88821	calmodulin 1
Camk2n1	8.35642	calcium/calmodulin-dependent protein kinase II inhibitor 1
Camk2n2	3.50569	calcium/calmodulin-dependent protein kinase II inhibitor 2
Camta1	28.2541	calmodulin binding transcription activator 1
Camta2	2.85485	calmodulin binding transcription activator 2
Cap2	3.35795	CAP, adenylate cyclase-associated protein, 2 (yeast)
Capn1	3.4495	calpain 1
Capn7	2.45317	calpain 7
Caprin2	2.36785	caprin family member 2
Car10	2.20025	carbonic anhydrase 10
Car11	3.6727	carbonic anhydrase 11
Car14	5.3808	carbonic anhydrase 14
Car3	5.44259	carbonic anhydrase 3
Card6	4.53459	caspase recruitment domain family, member 6
Cars2	2.36776	cysteinyl-tRNA synthetase 2 (mitochondrial)(putative)
Cartpt	80.6762	CART prepropeptide
Casc3	2.34213	cancer susceptibility candidate 3
Cask	5.7396	calcium/calmodulin-dependent serine protein kinase (MAGUK family)
Casq1	32.7426	calsequestrin 1
Cast	4.62127	calpastatin
Casz1	5.17892	castor homolog 1, zinc finger (Drosophila)
Cbl	2.46146	Casitas B-lineage lymphoma
Cblb	3.09536	Casitas B-lineage lymphoma b
Cbll1	2.76908	Casitas B-lineage lymphoma-like 1
Cbln1	86.2221	cerebellin 1 precursor protein
Cbln2	4.24491	cerebellin 2 precursor protein
Cbln4	99.2249	cerebellin 4 precursor protein
Cbx4	3.33247	chromobox homolog 4 (Drosophila Pc class)
Cbx6	2.71572	chromobox homolog 6
Cbx7	5.41623	chromobox homolog 7
Cc2d1a	2.45542	coiled-coil and C2 domain containing 1A
Cc2d1b	2.66207	coiled-coil and C2 domain containing 1B
Cc2d2a	3.86183	coiled-coil and C2 domain containing 2A
Ccdc106	4.46466	coiled-coil domain containing 106
Ccdc111	2.59316	coiled-coil domain containing 111
Ccdc12	2.00447	coiled-coil domain containing 12
Ccdc120	3.07397	coiled-coil domain containing 120
Ccdc136	2.51618	coiled-coil domain containing 136
Ccdc137	2.2569	coiled-coil domain containing 137
Ccdc28a	2.34263	coiled-coil domain containing 28A
Ccdc28b	2.90586	coiled coil domain containing 28B
Ccdc45	2.72158	coiled-coil domain containing 45
Ccdc47	2.15582	coiled-coil domain containing 47
Ccdc50	2.13995	coiled-coil domain containing 50
Ccdc64	2.29011	coiled-coil domain containing 64
Ccdc69	3.84927	coiled-coil domain containing 69
Ccdc82	5.83821	coiled-coil domain containing 82
Ccdc84	2.22858	coiled-coil domain containing 84
Ccdc88c	3.36569	coiled-coil domain containing 88C
Ccl8	19.2649	chemokine (C-C motif) ligand 8
Ccndbp1	2.23336	cyclin D-type binding-protein 1
Ccnl2	5.93822	cyclin L2
Ccno	3.41559	cyclin O
Ccnt2	4.38744	cyclin T2
Ccpg1 /// Dyx1c1	5.06959	cell cycle progression 1 /// dyslexia susceptibility 1 candidate 1 homolog (human)
Ccr2	2.63198	chemokine (C-C motif) receptor 2
Cd163	2.38355	CD163 antigen
Cd207	2.22145	CD207 antigen
Cd248	2.87178	CD248 antigen, endosialin
Cd2bp2	2.19731	CD2 antigen (cytoplasmic tail) binding protein 2
Cd40	3.52596	CD40 antigen
Cd47	2.3798	CD47 antigen (Rh-related antigen, integrin-associated signal transducer)
Cd55	2.22247	CD55 antigen
Cd59a	5.30557	CD59a antigen
Cd74	10.1782	CD74 antigen (invariant polypeptide of major histocompatibility complex, class II antigen-associated)
Cd83	7.63646	CD83 antigen
Cdadc1	2.37319	cytidine and dCMP deaminase domain containing 1
Cdc37l1	3.24499	cell division cycle 37 homolog (S. cerevisiae)-like 1
Cdc42bpb	2.21433	CDC42 binding protein kinase beta
Cdc42bpg	8.37532	CDC42 binding protein kinase gamma (DMPK-like)
Cdc7	3.62514	cell division cycle 7 (S. cerevisiae)
Cdh1	5.27043	cadherin 1
Cdh13	2.53994	cadherin 13
Cdh22	6.29008	cadherin 22
Cdh4	28.7917	cadherin 4
Cdk11b	2.00752	cyclin-dependent kinase 11B
Cdk12	2.04581	Cyclin-dependent kinase 12
Cdk12 /// LOC100502717	3.77219	cyclin-dependent kinase 12 /// hypothetical LOC100502717
Cdk19	2.50308	cyclin-dependent kinase 19
Cdk5	2.85844	cyclin-dependent kinase 5
Cdkl2	8.1621	cyclin-dependent kinase-like 2 (CDC2-related kinase)
Cdon	3.3584	cell adhesion molecule-related/down-regulated by oncogenes
Cds1	4.49396	CDP-diacylglycerol synthase 1
Cds2	5.01356	CDP-diacylglycerol synthase (phosphatidate cytidylyltransferase) 2
Cdx2	19.322	caudal type homeobox 2
Cdyl2	2.26926	Chromodomain protein, Y chromosome-like 2
Celf1	3.31915	CUGBP, Elav-like family member 1
Celf5	6.60658	CUGBP, Elav-like family member 5
Cenpj	2.37357	centromere protein J
Cenpv	2.43617	centromere protein V
Cep110	3.21957	centrosomal protein 110
Cep120	2.72264	centrosomal protein 120
Cep350	3.43678	centrosomal protein 350
Cep97	2.1683	centrosomal protein 97
Cerk	2.07614	ceramide kinase
Cfl2	3.05737	cofilin 2, muscle
Chd1	2.21996	chromodomain helicase DNA binding protein 1
Chd1l	3.54883	chromodomain helicase DNA binding protein 1-like
Chd2	3.22271	chromodomain helicase DNA binding protein 2
Chd3	8.9741	chromodomain helicase DNA binding protein 3
Chd6	2.69646	chromodomain helicase DNA binding protein 6
Chd7	3.52964	chromodomain helicase DNA binding protein 7
Chd9	2.89866	chromodomain helicase DNA binding protein 9
Chfr	2.12057	checkpoint with forkhead and ring finger domains
Chga	2.93221	chromogranin A
Chgb	2.66126	chromogranin B
Chka	3.98098	choline kinase alpha
Chkb	2.89736	choline kinase beta
Chl1	3.25032	cell adhesion molecule with homology to L1CAM
Chmp4c	2.39933	chromatin modifying protein 4C
Chmp7	2.03719	CHMP family, member 7
Chn2	8.37501	chimerin (chimaerin) 2
Chrd	2.04891	chordin
Chrdl1	13.9536	chordin-like 1
Chrna7	8.43023	cholinergic receptor, nicotinic, alpha polypeptide 7
Chrnb1	15.0793	cholinergic receptor, nicotinic, beta polypeptide 1 (muscle)
Chst11 /// Phactr1	2.03779	carbohydrate sulfotransferase 11 /// phosphatase and actin regulator 1
Chst8	3.7886	carbohydrate (N-acetylgalactosamine 4-0) sulfotransferase 8
Chst9	2.80861	carbohydrate (N-acetylgalactosamine 4-0) sulfotransferase 9
Chuk	4.2504	conserved helix-loop-helix ubiquitous kinase
Cic	2.60248	capicua homolog (Drosophila)
Cideb	2.73269	cell death-inducing DNA fragmentation factor, alpha subunit-like effector B
Cidec	4.50676	cell death-inducing DFFA-like effector c
Cilp	9.39813	cartilage intermediate layer protein, nucleotide pyrophosphohydrolase
Cilp2	10.0894	cartilage intermediate layer protein 2
Cirbp	3.3164	cold inducible RNA binding protein
Cisd2	2.51757	CDGSH iron sulfur domain 2
Cisd3	3.70614	CDGSH iron sulfur domain 3
Ciz1	2.12247	CDKN1A interacting zinc finger protein 1
Cklf	2.09696	chemokine-like factor
Ckm	124.897	creatine kinase, muscle
Ckmt1	2.71205	creatine kinase, mitochondrial 1, ubiquitous
Ckmt2	44.9269	creatine kinase, mitochondrial 2
Clasrp	2.28785	CLK4-associating serine/arginine rich protein
Clcn2	3.77148	chloride channel 2
Clcn3	2.179	chloride channel 3
Clcn4-2	2.558	chloride channel 4-2
Cldn7	3.2658	claudin 7
Clec2d	3.7571	C-type lectin domain family 2, member d
Clec3b	2.11613	C-type lectin domain family 3, member b
Clic5	2.05302	chloride intracellular channel 5
Clip1	4.72318	CAP-GLY domain containing linker protein 1
Clip4	7.52038	CAP-GLY domain containing linker protein family, member 4
Clk1	7.37892	CDC-like kinase 1
Clk2	3.95683	CDC-like kinase 2
Clk4	3.83681	CDC like kinase 4
Clpx	2.06134	Caseinolytic peptidase X (E.coli)
Clstn1	4.30981	calsyntenin 1
Clstn2	33.9041	calsyntenin 2
Cltb	3.32072	clathrin, light polypeptide (Lcb)
Clu	6.6678	clusterin
Cluap1	2.32989	clusterin associated protein 1
Cmtm6	3.54711	CKLF-like MARVEL transmembrane domain containing 6
Cmya5	47.1767	cardiomyopathy associated 5
Cnksr1	2.98563	connector enhancer of kinase suppressor of Ras 1
Cnnm2	2.00069	cyclin M2
Cnnm3	2.3344	cyclin M3
Cnot4	3.34255	CCR4-NOT transcription complex, subunit 4
Cnp	2.91329	2',3'-cyclic nucleotide 3' phosphodiesterase
Cnpy1	4.19289	canopy 1 homolog (zebrafish)
Cnr1	7.03674	cannabinoid receptor 1 (brain)
Cnst	2.62497	consortin, connexin sorting protein
Cntln	3.31258	centlein, centrosomal protein
Cntn1	7.01166	contactin 1
Cntn4	15.7308	contactin 4
Cntnap2	2.33062	contactin associated protein-like 2
Coasy	2.09068	Coenzyme A synthase
Coch	3.50925	coagulation factor C homolog (Limulus polyphemus)
Col16a1	2.2042	collagen, type XVI, alpha 1
Col23a1	52.6816	collagen, type XXIII, alpha 1
Col4a3bp	2.21336	collagen, type IV, alpha 3 (Goodpasture antigen) binding protein
Col4a5	4.80578	collagen, type IV, alpha 5
Copg	2.21762	coatomer protein complex, subunit gamma
Copg2as2	4.74899	coatomer protein complex, subunit gamma 2, antisense 2
Coq10a	3.6049	coenzyme Q10 homolog A (yeast)
Coro7	3.37984	coronin 7
Cox6a2	14.4466	cytochrome c oxidase, subunit VI a, polypeptide 2
Cox7c	2.28905	cytochrome c oxidase, subunit VIIc
Cpeb1	6.06537	cytoplasmic polyadenylation element binding protein 1
Cpeb2	2.00317	cytoplasmic polyadenylation element binding protein 2
Cpeb3	3.36639	cytoplasmic polyadenylation element binding protein 3
Cpsf6	2.04025	cleavage and polyadenylation specific factor 6
Cpt1a	5.2213	carnitine palmitoyltransferase 1a, liver
Cpt1c	4.09784	carnitine palmitoyltransferase 1c
Cpxm1	2.94084	carboxypeptidase X 1 (M14 family)
Cr1l	2.04724	complement component (3b/4b) receptor 1-like
Cramp1l	3.15204	Crm, cramped-like (Drosophila)
Creb3l4	2.05729	cAMP responsive element binding protein 3-like 4
Crebbp	3.811	CREB binding protein
Crebl2	6.85477	cAMP responsive element binding protein-like 2
Crebzf	7.31666	CREB/ATF bZIP transcription factor
Creld1	3.5564	cysteine-rich with EGF-like domains 1
Crem	3.21475	cAMP responsive element modulator
Crip1	2.14014	cysteine-rich protein 1 (intestinal)
Crlf1	3.64813	cytokine receptor-like factor 1
Crmp1	7.94764	collapsin response mediator protein 1
Crocc	2.00738	ciliary rootlet coiled-coil, rootletin
Crtac1	4.95286	cartilage acidic protein 1
Crtc2	2.888	CREB regulated transcription coactivator 2
Csf1r	2.5415	colony stimulating factor 1 receptor
Csnk1d	2.31318	casein kinase 1, delta
Csnk1e	2.96979	casein kinase 1, epsilon
Cspg5	4.4823	chondroitin sulfate proteoglycan 5
Cspp1	2.74827	centrosome and spindle pole associated protein 1
Csrp3	9.03649	cysteine and glycine-rich protein 3
Ctbp2	2.29636	C-terminal binding protein 2
Ctdspl2	2.45494	CTD (carboxy-terminal domain, RNA polymerase II, polypeptide A) small phosphatase like 2
Ctf1	3.67928	cardiotrophin 1
Ctnna1	2.23271	catenin (cadherin associated protein), alpha 1
Ctsf	7.57507	cathepsin F
Ctso	3.47002	cathepsin O
Cttnbp2	4.31264	cortactin binding protein 2
Cuedc1	5.09349	CUE domain containing 1
Cul4b	2.04475	cullin 4B
Cux1	2.24707	Cut-like homeobox 1
Cux2	22.7297	cut-like homeobox 2
Cxcl12	4.36558	chemokine (C-X-C motif) ligand 12
Cxcl13	7.49546	chemokine (C-X-C motif) ligand 13
Cxcl14	2.37744	chemokine (C-X-C motif) ligand 14
Cxcr7	19.1724	chemokine (C-X-C motif) receptor 7
Cxxc4	3.31802	CXXC finger 4
Cxxc5	2.28745	CXXC finger 5
Cyb561	3.26043	cytochrome b-561
Cyb5d1	2.00597	cytochrome b5 domain containing 1
Cygb	2.05278	cytoglobin
Cyhr1	3.16886	cysteine and histidine rich 1
Cyld	3.15646	cylindromatosis (turban tumor syndrome)
Cyp26a1	3.69609	cytochrome P450, family 26, subfamily a, polypeptide 1
Cyp27a1	5.23304	cytochrome P450, family 27, subfamily a, polypeptide 1
Cyp2d22	2.80818	cytochrome P450, family 2, subfamily d, polypeptide 22
Cyp2e1	18.1916	cytochrome P450, family 2, subfamily e, polypeptide 1
Cyp4v3	2.56297	cytochrome P450, family 4, subfamily v, polypeptide 3
Cytip	3.78192	cytohesin 1 interacting protein
D030063E12	2.10544	hypothetical protein D030063E12
D10Bwg1379e	3.60576	DNA segment, Chr 10, Brigham & Women's Genetics 1379 expressed
D10Ertd610e	2.48095	DNA segment, Chr 10, ERATO Doi 610, expressed
D10Jhu81e	2.30112	DNA segment, Chr 10, Johns Hopkins University 81 expressed
D11Bwg0517e	14.0736	DNA segment, Chr 11, Brigham & Women's Genetics 0517 expressed
D130037M23Rik	2.19219	RIKEN cDNA D130037M23 gene
D130051D11Rik	5.8736	RIKEN cDNA D130051D11 gene
D130084N16Rik	4.42798	RIKEN cDNA D130084N16 gene
D13Ertd787e	4.83106	DNA segment, Chr 13, ERATO Doi 787, expressed
D14Abb1e	3.29142	DNA segment, Chr 14, Abbott 1 expressed
D15Wsu126e	2.81736	DNA segment, Chr 15, Wayne State University 126, expressed
D17Wsu92e	2.02082	DNA segment, Chr 17, Wayne State University 92, expressed
D230019N24Rik	2.42065	RIKEN cDNA D230019N24 gene
D230044B12Rik	2.31223	RIKEN cDNA D230044B12 gene
D2Ertd93e	2.29719	DNA segment, Chr 2, ERATO Doi 93, expressed
D330005C11Rik	2.0958	RIKEN cDNA D330005C11 gene
D330040H18Rik	3.85558	RIKEN cDNA D330040H18 gene
D430033H22Rik	2.84847	RIKEN cDNA D430033H22 gene
D4Wsu53e	12.2595	DNA segment, Chr 4, Wayne State University 53, expressed
D5Ertd579e	2.4487	DNA segment, Chr 5, ERATO Doi 579, expressed
D5Wsu152e	2.29196	DNA segment, Chr 5, Wayne State University 152, expressed
D630037F22Rik	2.058	RIKEN cDNA D630037F22 gene
D7Ertd715e	6.38796	DNA segment, Chr 7, ERATO Doi 715, expressed
D930016D06Rik	5.22742	RIKEN cDNA D930016D06 gene
D9Ertd402e	2.5475	DNA segment, Chr 9, ERATO Doi 402, expressed
Daam1	6.57848	dishevelled associated activator of morphogenesis 1
Dab1	25.7898	disabled homolog 1 (Drosophila)
Dab2ip	2.95548	disabled homolog 2 (Drosophila) interacting protein
Dach1	23.0882	dachshund 1 (Drosophila)
Dach2	7.68545	dachshund 2 (Drosophila)
Dact1	8.82139	dapper homolog 1, antagonist of beta-catenin (xenopus)
Dact2	5.79857	dapper homolog 2, antagonist of beta-catenin (xenopus)
Daglb	3.69306	diacylglycerol lipase, beta
Dalrd3	3.46641	DALR anticodon binding domain containing 3
Dbp	2.14433	D site albumin promoter binding protein
Dbx1	5.69146	developing brain homeobox 1
Dcaf11	2.96829	DDB1 and CUL4 associated factor 11
Dcaf12l1	2.99264	DDB1 and CUL4 associated factor 12-like 1
Dcaf5	2.57212	DDB1 and CUL4 associated factor 5
Dcaf8	2.45407	DDB1 and CUL4 associated factor 8
Dctn1	2.84715	dynactin 1
Dcun1d5	2.37471	DCN1, defective in cullin neddylation 1, domain containing 5 (S. cerevisiae)
Ddah2	4.39217	dimethylarginine dimethylaminohydrolase 2
Ddb2	3.24631	damage specific DNA binding protein 2
Ddn	2.12252	dendrin
Ddo	2.27471	D-aspartate oxidase
Ddt	2.1477	D-dopachrome tautomerase
Ddx17	2.70761	DEAD (Asp-Glu-Ala-Asp) box polypeptide 17
Ddx19b	3.19258	DEAD (Asp-Glu-Ala-Asp) box polypeptide 19b
Ddx26b	3.41424	DEAD/H (Asp-Glu-Ala-Asp/His) box polypeptide 26B
Ddx46	3.12667	DEAD (Asp-Glu-Ala-Asp) box polypeptide 46
Ddx5	2.30397	DEAD (Asp-Glu-Ala-Asp) box polypeptide 5
Ddx50	2.75301	DEAD (Asp-Glu-Ala-Asp) box polypeptide 50
Ddx60	2.6305	DEAD (Asp-Glu-Ala-Asp) box polypeptide 60
Deaf1	4.49039	deformed epidermal autoregulatory factor 1 (Drosophila)
Def6	2.01711	differentially expressed in FDCP 6
Dennd1a	2.04087	DENN/MADD domain containing 1A
Dennd4b	2.03687	DENN/MADD domain containing 4B
Des	11.4771	desmin
Dgka	2.44381	diacylglycerol kinase, alpha
Dgkq	2.10359	diacylglycerol kinase, theta
Dhdh	2.01269	dihydrodiol dehydrogenase (dimeric)
Dhrs3	2.79747	dehydrogenase/reductase (SDR family) member 3
Dhrs7c	5.31712	dehydrogenase/reductase (SDR family) member 7C
Dhx30	3.5655	DEAH (Asp-Glu-Ala-His) box polypeptide 30
Dhx36	2.28381	DEAH (Asp-Glu-Ala-His) box polypeptide 36
Dhx58	3.19141	DEXH (Asp-Glu-X-His) box polypeptide 58
Diap1	2.41917	diaphanous homolog 1 (Drosophila)
Diap2	2.28913	diaphanous homolog 2 (Drosophila)
Dicer1	2.34843	Dicer1, Dcr-1 homolog (Drosophila)
Dip2c	2.20749	DIP2 disco-interacting protein 2 homolog C (Drosophila)
Dlat	2.36863	dihydrolipoamide S-acetyltransferase (E2 component of pyruvate dehydrogenase complex)
Dleu2 /// LOC100504051	2.09609	deleted in lymphocytic leukemia, 2 /// hypothetical LOC100504051
Dlg2	2.47443	discs, large homolog 2 (Drosophila)
Dlg4	2.34283	discs, large homolog 4 (Drosophila)
Dlgap1	4.8028	discs, large (Drosophila) homolog-associated protein 1
Dlgap4	3.74869	discs, large homolog-associated protein 4 (Drosophila)
Dlk1	3.04796	delta-like 1 homolog (Drosophila)
Dll1	2.30906	delta-like 1 (Drosophila)
Dlx1	10.6787	distal-less homeobox 1
Dlx2	2.25692	distal-less homeobox 2
Dmpk	6.66334	dystrophia myotonica-protein kinase
Dmrta1	19.5277	doublesex and mab-3 related transcription factor like family A1
Dmrta2	2.49701	doublesex and mab-3 related transcription factor like family A2
Dmxl2	19.9448	Dmx-like 2
Dna2	3.20263	DNA replication helicase 2 homolog (yeast)
Dnahc1	4.43227	dynein, axonemal, heavy chain 1
Dnaja1	2.83641	DnaJ (Hsp40) homolog, subfamily A, member 1
Dnaja2	2.99532	DnaJ (Hsp40) homolog, subfamily A, member 2
Dnaja4	4.34754	DnaJ (Hsp40) homolog, subfamily A, member 4
Dnajb14	2.58823	DnaJ (Hsp40) homolog, subfamily B, member 14
Dnajb2	4.09631	DnaJ (Hsp40) homolog, subfamily B, member 2
Dnajb5	2.41673	DnaJ (Hsp40) homolog, subfamily B, member 5
Dnajc1 /// LOC100504126	2.02244	DnaJ (Hsp40) homolog, subfamily C, member 1 /// hypothetical LOC100504126
Dnajc18	2.80301	DnaJ (Hsp40) homolog, subfamily C, member 18
Dnajc19	2.00002	DnaJ (Hsp40) homolog, subfamily C, member 19
Dnajc27	3.77335	DnaJ (Hsp40) homolog, subfamily C, member 27
Dnajc5	2.16285	DnaJ (Hsp40) homolog, subfamily C, member 5
Dnajc6	5.26317	DnaJ (Hsp40) homolog, subfamily C, member 6
Dnalc1	2.08249	dynein, axonemal, light chain 1
Dnase1l1	2.07377	deoxyribonuclease 1-like 1
Dnase2a	11.6301	deoxyribonuclease II alpha
Dner	9.64058	delta/notch-like EGF-related receptor
Dnm3os	27.4519	dynamin 3, opposite strand
Dnmt3a	3.38851	DNA methyltransferase 3A
Dnpep	3.01867	aspartyl aminopeptidase
Dock10	2.84379	dedicator of cytokinesis 10
Dock3	8.26572	dedicator of cyto-kinesis 3
Dock4	14.0765	dedicator of cytokinesis 4
Dock5	2.0615	dedicator of cytokinesis 5
Dock7	4.45042	dedicator of cytokinesis 7
Dock9	6.70331	dedicator of cytokinesis 9
Dopey1	2.71494	dopey family member 1
Dopey2	2.40107	dopey family member 2
Dos	16.0969	downstream of Stk11
Dpyd	16.9095	dihydropyrimidine dehydrogenase
Dscaml1	2.47266	Down syndrome cell adhesion molecule-like 1
Dsp	4.18505	desmoplakin
Dst	2.93167	dystonin
Dstyk	3.42327	dual serine/threonine and tyrosine protein kinase
Dtx1	4.04784	deltex 1 homolog (Drosophila)
Dtx3	4.20836	deltex 3 homolog (Drosophila)
Dtx3l	2.87244	deltex 3-like (Drosophila)
Dusp16	2.32652	dual specificity phosphatase 16
Dusp3	2.72825	dual specificity phosphatase 3 (vaccinia virus phosphatase VH1-related)
Dusp8	2.52261	dual specificity phosphatase 8
Dvl1	3.3337	dishevelled, dsh homolog 1 (Drosophila)
Dync1h1	2.57482	dynein cytoplasmic 1 heavy chain 1
Dync1li2	2.16624	dynein, cytoplasmic 1 light intermediate chain 2
Dynll2	2.77355	dynein light chain LC8-type 2
Dyrk2	2.26288	dual-specificity tyrosine-(Y)-phosphorylation regulated kinase 2
Dysfip1	8.77387	dysferlin interacting protein 1
Dzip1	6.15053	DAZ interacting protein 1
E030016H06Rik	2.54104	RIKEN cDNA E030016H06 gene
E130203B14Rik	4.03696	RIKEN cDNA E130203B14 gene
E130309F12Rik	8.09791	RIKEN cDNA E130309F12 gene
E230008J23Rik	5.11359	RIKEN cDNA E230008J23 gene
E230012J19Rik	2.31304	RIKEN cDNA E230012J19 gene
E2f2	3.24104	E2F transcription factor 2
E330009J07Rik	2.50985	RIKEN cDNA E330009J07 gene
E330018D03Rik	5.28759	RIKEN cDNA E330018D03 gene
E4f1	2.63095	E4F transcription factor 1
Eaf1	2.22465	ELL associated factor 1
Ebf2	5.59483	early B-cell factor 2
Ebf3	4.31285	early B-cell factor 3
Ece1	2.50473	endothelin converting enzyme 1
Ece2	4.25086	endothelin converting enzyme 2
Ech1	2.06081	enoyl coenzyme A hydratase 1, peroxisomal
Echdc1	2.28818	enoyl Coenzyme A hydratase domain containing 1
Efha2	2.79664	EF-hand domain family, member A2
Efna2	2.24636	ephrin A2
Efna3	6.52134	ephrin A3
Efna5	2.20862	ephrin A5
Efnb2	5.57766	ephrin B2
Efs	2.08687	embryonal Fyn-associated substrate
Ehmt2	2.03143	euchromatic histone lysine N-methyltransferase 2
Eif2c1	2.66944	eukaryotic translation initiation factor 2C, 1
Eif2c4	2.38077	eukaryotic translation initiation factor 2C, 4
Eif4e3	2.17305	eukaryotic translation initiation factor 4E member 3
Eif4g3	3.073	eukaryotic translation initiation factor 4 gamma, 3
Elac1	2.88784	elaC homolog 1 (E. coli)
Elfn1	8.5471	leucine rich repeat and fibronectin type III, extracellular 1
Ell3 /// Serinc4	2.75836	elongation factor RNA polymerase II-like 3 /// serine incorporator 4
Elmo3	3.27333	engulfment and cell motility 3, ced-12 homolog (C. elegans)
Eml2	3.80588	echinoderm microtubule associated protein like 2
Eml3	2.43292	echinoderm microtubule associated protein like 3
Eml5	2.69465	echinoderm microtubule associated protein like 5
En2	5.25483	engrailed 2
Enah	2.16003	Enabled homolog (Drosophila)
Enc1	4.03434	ectodermal-neural cortex 1
Eno2	7.06977	enolase 2, gamma neuronal
Eno3	10.2803	enolase 3, beta muscle
Enox1	3.34557	ecto-NOX disulfide-thiol exchanger 1
Enpp4	2.84496	ectonucleotide pyrophosphatase/phosphodiesterase 4
Enpp5	3.21679	ectonucleotide pyrophosphatase/phosphodiesterase 5
Ensa	3.03697	endosulfine alpha
Entpd1	2.06305	ectonucleoside triphosphate diphosphohydrolase 1
Entpd3	2.0677	ectonucleoside triphosphate diphosphohydrolase 3
Entpd5	2.64028	ectonucleoside triphosphate diphosphohydrolase 5
Eomes	3.285	eomesodermin homolog (Xenopus laevis)
Ep300	3.16398	E1A binding protein p300
Epb4.1l4b	4.01304	erythrocyte protein band 4.1-like 4b
Epb4.1l5	4.17831	erythrocyte protein band 4.1-like 5
Epb4.9	3.99251	erythrocyte protein band 4.9
Epc1	3.305	enhancer of polycomb homolog 1 (Drosophila)
Epc2	2.80337	enhancer of polycomb homolog 2 (Drosophila)
Epcam	9.17302	epithelial cell adhesion molecule
Epha4	19.712	Eph receptor A4
Epha5	16.1569	Eph receptor A5
Ephb1	13.1481	Eph receptor B1
Ephb3	3.85871	Eph receptor B3
Ephx4	2.83526	epoxide hydrolase 4
Eps15	2.31994	epidermal growth factor receptor pathway substrate 15
Eps8l1	2.02149	EPS8-like 1
Eral1	2.20695	Era (G-protein)-like 1 (E. coli)
Erap1	3.17127	endoplasmic reticulum aminopeptidase 1
Erbb2ip	2.20465	Erbb2 interacting protein
Erc2	2.88934	ELKS/RAB6-interacting/CAST family member 2
Ercc4	2.44112	excision repair cross-complementing rodent repair deficiency, complementation group 4
Erdr1	3.14758	erythroid differentiation regulator 1
Erlec1	2.01506	endoplasmic reticulum lectin 1
Esco1	2.39786	establishment of cohesion 1 homolog 1 (S. cerevisiae)
Esr1	2.44631	estrogen receptor 1 (alpha)
Esrp1	2.48375	epithelial splicing regulatory protein 1
Esrp2	3.29302	epithelial splicing regulatory protein 2
Esrrg	6.58356	estrogen-related receptor gamma
Esyt1	4.98615	extended synaptotagmin-like protein 1
Etl4	4.91055	enhancer trap locus 4
Etnk1	7.03095	ethanolamine kinase 1
Etv4	6.24918	ets variant gene 4 (E1A enhancer binding protein, E1AF)
Evc	4.34591	Ellis van Creveld gene homolog (human)
Evi5	2.62652	ecotropic viral integration site 5
Evl	2.18085	Ena-vasodilator stimulated phosphoprotein
Evpl	3.31534	envoplakin
Evx1	14.3286	even skipped homeotic gene 1 homolog
Exoc2	2.03611	exocyst complex component 2
Exoc3	2.43369	exocyst complex component 3
Exoc6	9.59089	exocyst complex component 6
Eya2	2.42983	eyes absent 2 homolog (Drosophila)
Ezh1	2.28926	enhancer of zeste homolog 1 (Drosophila)
Ezr	2.20013	ezrin
F8a	2.24488	factor 8-associated gene A
Fahd2a	3.42511	fumarylacetoacetate hydrolase domain containing 2A
Fam102a	3.44762	family with sequence similarity 102, member A
Fam107a	2.5499	family with sequence similarity 107, member A
Fam107b	2.09444	family with sequence similarity 107, member B
Fam116b	2.21664	family with sequence similarity 116, member B
Fam117a	2.2825	family with sequence similarity 117, memberA
Fam120b	3.24444	family with sequence similarity 120, member B
Fam120c	4.24892	family with sequence similarity 120, member C
Fam125b	2.53043	family with sequence similarity 125, member B
Fam126b	3.35555	family with sequence similarity 126, member B
Fam132a	3.19339	family with sequence similarity 132, member A
Fam134b	4.56525	family with sequence similarity 134, member B
Fam134c	2.85699	family with sequence similarity 134, member C
Fam13b	5.65373	family with sequence similarity 13, member B
Fam158a	3.4948	family with sequence similarity 158, member A
Fam168a	3.6543	family with sequence similarity 168, member A
Fam168b	2.01102	family with sequence similarity 168, member B
Fam171a2	2.58088	family with sequence similarity 171, member A2
Fam174b	3.58269	family with sequence similarity 174, member B
Fam184a	2.37906	family with sequence similarity 184, member A
Fam193a	2.14072	family with sequence similarity 193, member A
Fam193b	3.41364	family with sequence similarity 193, member B
Fam196a	4.80231	Family with sequence similarity 196, member A
Fam196b	2.21481	family with sequence similarity 196, member B
Fam19a1	2.35898	family with sequence similarity 19, member A1
Fam19a4	2.6697	family with sequence similarity 19, member A4
Fam20a	3.57553	family with sequence similarity 20, member A
Fam46a	2.51923	family with sequence similarity 46, member A
Fam48a	3.09914	family with sequence similarity 48, member A
Fam49b	2.74437	family with sequence similarity 49, member B
Fam53b	2.09391	family with sequence similarity 53, member B
Fam53c	2.50627	family with sequence similarity 53, member C
Fam57b	8.33823	family with sequence similarity 57, member B
Fam60a	2.13766	family with sequence similarity 60, member A
Fam63b	2.2705	family with sequence similarity 63, member B
Fam69b	3.48469	family with sequence similarity 69, member B
Fam70a	93.8166	family with sequence similarity 70, member A
Fam73a	2.50869	family with sequence similarity 73, member A
Fam76b	2.90872	family with sequence similarity 76, member B
Fam82b	2.65043	family with sequence similarity 82, member B
Fam84a	16.5767	family with sequence similarity 84, member A
Fam92a	4.0648	family with sequence similarity 92, member A
Fam98c	3.54004	family with sequence similarity 98, member C
Far1	2.83239	fatty acyl CoA reductase 1
Fasn	2.27299	fatty acid synthase
Fat3	5.9921	FAT tumor suppressor homolog 3 (Drosophila)
Fat4	3.75076	FAT tumor suppressor homolog 4 (Drosophila)
Fbf1	2.61289	Fas (TNFRSF6) binding factor 1
Fblim1	2.20451	filamin binding LIM protein 1
Fbln1	4.46812	fibulin 1
Fbrsl1	3.98108	fibrosin-like 1
Fbxl16	6.20273	F-box and leucine-rich repeat protein 16
Fbxl19	2.17427	F-box and leucine-rich repeat protein 19
Fbxl7	4.05566	F-box and leucine-rich repeat protein 7
Fbxo10	2.76172	F-box protein 10
Fbxo2	4.44676	F-box protein 2
Fbxo21	2.00635	F-box protein 21
Fbxo25	3.63128	F-box protein 25
Fbxo32	7.44575	F-box protein 32
Fbxo33	2.24592	F-box protein 33
Fbxo44	2.34847	F-box protein 44
Fbxo6	2.75261	F-box protein 6
Fcer1a	3.35351	Fc receptor, IgE, high affinity I, alpha polypeptide
Fcgr2b	6.6178	Fc receptor, IgG, low affinity IIb
Fcho2	2.12933	FCH domain only 2
Fem1a	2.2189	feminization 1 homolog a (C. elegans)
Fes	5.68595	feline sarcoma oncogene
Fez1	2.19622	fasciculation and elongation protein zeta 1 (zygin I)
Fgd4	2.53975	FYVE, RhoGEF and PH domain containing 4
Fgf11	12.7048	fibroblast growth factor 11
Fgf13	2.17907	fibroblast growth factor 13
Fgf18	3.19442	fibroblast growth factor 18
Fgf9	12.4553	fibroblast growth factor 9
Fgfr1op2	2.21811	FGFR1 oncogene partner 2
Fhit	2.40311	fragile histidine triad gene
Fhl1	5.44556	four and a half LIM domains 1
Fhod1	2.16732	formin homology 2 domain containing 1
Fip1l1	2.55414	FIP1 like 1 (S. cerevisiae)
Fjx1	5.27011	four jointed box 1 (Drosophila)
Fktn	2.24348	fukutin
Flad1 /// Lenep	5.1506	RFad1, flavin adenine dinucleotide synthetase, homolog (yeast) /// lens epithelial protein
Flcn	2.50853	folliculin
Flii	2.23581	flightless I homolog (Drosophila)
Flnc	2.64763	filamin C, gamma
Flot2	2.38343	flotillin 2
Flrt1	8.73255	fibronectin leucine rich transmembrane protein 1
Flrt3	10.984	fibronectin leucine rich transmembrane protein 3
Flt1	2.57691	FMS-like tyrosine kinase 1
Flywch1	4.10102	FLYWCH-type zinc finger 1
Fmo5	8.12561	flavin containing monooxygenase 5
Fnbp1	2.46401	formin binding protein 1
Fnbp4	2.72422	formin binding protein 4
Fndc5	3.20027	fibronectin type III domain containing 5
Foxa1	8.73642	forkhead box A1
Foxc1	2.40717	forkhead box C1
Foxd1	3.27991	forkhead box D1
Foxd2	2.43528	forkhead box D2
Foxf1a	4.54631	forkhead box F1a
Foxf2	13.5045	forkhead box F2
Foxg1	6.89474	forkhead box G1
Foxj2	3.00014	forkhead box J2
Foxn3	3.87758	forkhead box N3
Foxp1	7.36647	Forkhead box P1
Foxq1	13.6479	forkhead box Q1
Fras1	3.94462	Fraser syndrome 1 homolog (human)
Frk	3.29448	fyn-related kinase
Fryl	2.73514	furry homolog-like (Drosophila)
Fsd2	3.79377	fibronectin type III and SPRY domain containing 2
Fst	2.21087	follistatin
Fstl1	2.15546	follistatin-like 1
Fstl3	2.70978	follistatin-like 3
Fubp1	5.65944	far upstream element (FUSE) binding protein 1
Fus	10.4039	fusion, derived from t(12;16) malignant liposarcoma (human)
Fxr2	2.65963	fragile X mental retardation, autosomal homolog 2
Fyco1	4.55512	FYVE and coiled-coil domain containing 1
Fzd1	6.90697	frizzled homolog 1 (Drosophila)
Fzd10	2.06212	frizzled homolog 10 (Drosophila)
Fzd3	3.62291	frizzled homolog 3 (Drosophila)
Fzd4	2.36848	frizzled homolog 4 (Drosophila)
Gaa	2.22403	glucosidase, alpha, acid
Gabbr1	2.3068	gamma-aminobutyric acid (GABA) B receptor, 1
Gabpb2	2.78206	GA repeat binding protein, beta 2
Gabra4	2.31217	gamma-aminobutyric acid (GABA) A receptor, subunit alpha 4
Gad1	70.323	glutamic acid decarboxylase 1
Gad2	3.59946	glutamic acid decarboxylase 2
Gadd45b	3.25405	growth arrest and DNA-damage-inducible 45 beta
Gal3st4 /// Gpc2	8.8805	galactose-3-O-sulfotransferase 4 /// glypican 2 (cerebroglycan)
Galnt10	3.05166	UDP-N-acetyl-alpha-D-galactosamine:polypeptide N-acetylgalactosaminyltransferase 10
Galnt9	3.99172	UDP-N-acetyl-alpha-D-galactosamine:polypeptide N-acetylgalactosaminyltransferase 9
Galt	2.48649	galactose-1-phosphate uridyl transferase
Gamt	3.01599	guanidinoacetate methyltransferase
Gas2l1	2.63029	growth arrest-specific 2 like 1
Gas5	6.76457	growth arrest specific 5
Gata2	4.97994	GATA binding protein 2
Gata3	6.17329	GATA binding protein 3
Gatsl2	2.56484	GATS protein-like 2
Gba2	2.89256	glucosidase beta 2
Gbp6	2.97187	guanylate binding protein 6
Gbx2	43.0634	gastrulation brain homeobox 2
Gca	2.97596	grancalcin
Gcat	2.23398	glycine C-acetyltransferase (2-amino-3-ketobutyrate-coenzyme A ligase)
Gcc2	2.35789	GRIP and coiled-coil domain containing 2
Gcfc1	4.44167	GC-rich sequence DNA-binding factor 1
Gdi1	4.06806	guanosine diphosphate (GDP) dissociation inhibitor 1
Gdpd1	2.99082	glycerophosphodiester phosphodiesterase domain containing 1
Gfi1	2.3156	growth factor independent 1
Gfm1	2.44107	G elongation factor, mitochondrial 1
Gga3	2.51067	golgi associated, gamma adaptin ear containing, ARF binding protein 3
Ggt7	2.88686	gamma-glutamyltransferase 7
Gigyf1	2.90471	GRB10 interacting GYF protein 1
Gimap8	4.84457	GTPase, IMAP family member 8
Git2	2.22133	G protein-coupled receptor kinase-interactor 2
Gja3	6.65094	gap junction protein, alpha 3
Glb1	2.21183	galactosidase, beta 1
Glb1l	2.025	galactosidase, beta 1-like
Glb1l2	2.00352	galactosidase, beta 1-like 2
Glcci1	2.28008	glucocorticoid induced transcript 1
Glg1	2.27932	golgi apparatus protein 1
Gli1	21.6557	GLI-Kruppel family member GLI1
Gli2	3.2832	GLI-Kruppel family member GLI2
Glis2	2.17909	GLIS family zinc finger 2
Glo1	3.07671	glyoxalase 1
Glrb	5.65641	glycine receptor, beta subunit
Gls2	2.09852	glutaminase 2 (liver, mitochondrial)
Gm10336	2.33165	predicted gene 10336
Gm10374	4.76983	predicted gene 10374
Gm10883	6.45598	predicted gene 10883
Gm10883 /// Gm1420 /// Gm7202 /// Igk-C /// Igk-J1 /// Igk-V28	64.5378	predicted gene 10883 /// predicted gene 1420 /// predicted gene 7202 /// immunoglobulin kappa chain, constant region /// immunoglobulin kappa chain, joining region, 1 /// immunoglobulin kappa chain variable 28 (V28)
Gm11275 /// Hist1h4a /// Hist1h4b /// Hist1h4c /// Hist1h4h /// Hist1h4i /// Hist1h4j /// Hist1h4k /// Hist1h4m	3.64406	predicted gene 11275 /// histone cluster 1, H4a /// histone cluster 1, H4b /// histone cluster 1, H4c /// histone cluster 1, H4h /// histone cluster 1, H4i /// histone cluster 1, H4j /// histone cluster 1, H4k /// histone cluster 1, H4m
Gm11277 /// Gm13646 /// Hist1h2bc /// Hist1h2be /// Hist1h2bl /// Hist1h2bm /// Hist1h2bp	6.77533	predicted gene 11277 /// predicted gene 13646 /// histone cluster 1, H2bc /// histone cluster 1, H2be /// histone cluster 1, H2bl /// histone cluster 1, H2bm /// histone cluster 1, H2bp
Gm11602	2.04147	predicted gene 11602
Gm12942 /// Zmym6	3.34412	predicted gene 12942 /// zinc finger, MYM-type 6
Gm14326 /// Gm14399	3.2642	predicted gene 14326 /// predicted gene 14399
Gm15800	2.07205	predicted gene 15800
Gm2818	2.45442	Predicted gene 2818
Gm2a	4.8529	GM2 ganglioside activator protein
Gm347	3.03069	predicted gene 347
Gm3515	4.26468	predicted gene 3515
Gm3626	2.5323	Predicted gene 3626
Gm4354	22.4271	predicted gene 4354
Gm447	11.6616	predicted gene 447
Gm4596 /// Ube2d3	2.01669	ubiquitin-conjugating enzyme E2D 3 (UBC4/5 homolog, yeast) pseudogene /// ubiquitin-conjugating enzyme E2D 3 (UBC4/5 homolog, yeast)
Gm4979	3.07388	predicted gene 4979
Gm5089	22.9216	predicted gene 5089
Gm5595	2.25369	predicted gene 5595
Gm5817	2.78153	predicted gene 5817
Gm608	2.49334	predicted gene 608
Gm7072	2.20427	predicted gene 7072
Gm8350	4.23074	predicted gene 8350
Gm9983	3.07969	predicted gene 9983
Gmip	2.0384	Gem-interacting protein
Gmpr	2.81913	guanosine monophosphate reductase
Gmpr2	3.21219	guanosine monophosphate reductase 2
Gnaz	3.06227	guanine nucleotide binding protein, alpha z subunit
Gnb1	2.22159	guanine nucleotide binding protein (G protein), beta 1
Gng4	2.7301	guanine nucleotide binding protein (G protein), gamma 4
Gnl1	2.18448	guanine nucleotide binding protein-like 1
Gnpda2	2.49455	glucosamine-6-phosphate deaminase 2
Golga1	3.27874	golgi autoantigen, golgin subfamily a, 1
Golga4	5.00191	golgi autoantigen, golgin subfamily a, 4
Golgb1	2.57667	golgi autoantigen, golgin subfamily b, macrogolgin 1
Gon4l	3.7657	gon-4-like (C.elegans)
Gosr1	2.11826	golgi SNAP receptor complex member 1
Gpatch8	2.40341	G patch domain containing 8
Gpc4	2.69252	Glypican 4
Gpcpd1	2.30319	glycerophosphocholine phosphodiesterase GDE1 homolog (S. cerevisiae)
Gpd1l	2.29188	glycerol-3-phosphate dehydrogenase 1-like
Gphn	2.0351	gephyrin
Gpr146	2.29742	G protein-coupled receptor 146
Gpr153	3.03962	G protein-coupled receptor 153
Gpr155	5.21459	G protein-coupled receptor 155
Gpr162	4.43729	G protein-coupled receptor 162
Gpr173	2.8042	G-protein coupled receptor 173
Gpr4	2.25147	G protein-coupled receptor 4
Gpr50	44.7542	G-protein-coupled receptor 50
Gpr62	3.61288	G protein-coupled receptor 62
Gpr65	2.38138	G-protein coupled receptor 65
Gprasp1	5.33064	G protein-coupled receptor associated sorting protein 1
Gprasp2 /// LOC100504991	6.01097	G protein-coupled receptor associated sorting protein 2 /// hypothetical LOC100504991
Gramd1a	2.05526	GRAM domain containing 1A
Grcc10	2.39471	gene rich cluster, C10 gene
Greb1	6.37486	gene regulated by estrogen in breast cancer protein
Greb1l	4.66806	growth regulation by estrogen in breast cancer-like
Grhl1	2.63885	grainyhead-like 1 (Drosophila)
Grhl3	11.2019	grainyhead-like 3 (Drosophila)
Gria2	2.4481	glutamate receptor, ionotropic, AMPA2 (alpha 2)
Gria3	4.51806	glutamate receptor, ionotropic, AMPA3 (alpha 3)
Grik3	71.3087	glutamate receptor, ionotropic, kainate 3
Grik4	2.05875	glutamate receptor, ionotropic, kainate 4
Grik5	2.35933	glutamate receptor, ionotropic, kainate 5 (gamma 2)
Grin2c	3.6693	glutamate receptor, ionotropic, NMDA2C (epsilon 3)
Grin3a	4.77407	glutamate receptor ionotropic, NMDA3A
Grina	3.51815	glutamate receptor, ionotropic, N-methyl D-aspartate-associated protein 1 (glutamate binding)
Gripap1	2.64596	GRIP1 associated protein 1
Grk6	2.01562	G protein-coupled receptor kinase 6
Grrp1	11.1958	glycine/arginine rich protein 1
Grtp1	2.57162	GH regulated TBC protein 1
Gse1	10.4175	genetic suppressor element 1
Gsg1l	6.83041	GSG1-like
Gsk3b	2.49044	glycogen synthase kinase 3 beta
Gstm2	2.01771	glutathione S-transferase, mu 2
Gstt1	12.6597	glutathione S-transferase, theta 1
Gstt3	3.97265	glutathione S-transferase, theta 3
Gtdc1	2.0782	glycosyltransferase-like domain containing 1
Gtf2ird1	2.65469	general transcription factor II I repeat domain-containing 1
Gtpbp2	2.09896	GTP binding protein 2
Guf1	3.38608	GUF1 GTPase homolog (S. cerevisiae)
Gxylt2	2.36382	glucoside xylosyltransferase 2
H13	2.06744	histocompatibility 13
H2-Aa	52.5223	histocompatibility 2, class II antigen A, alpha
H2-Ab1	25.4037	histocompatibility 2, class II antigen A, beta 1
H2-D1	16.0058	histocompatibility 2, D region locus 1
H2-D1 /// H2-K1 /// LOC100044874	3.14264	histocompatibility 2, D region locus 1 /// histocompatibility 2, K1, K region /// h-2 class I histocompatibility antigen, K-W28 alpha chain-like
H2-D1 /// H2-L	5.49274	histocompatibility 2, D region locus 1 /// histocompatibility 2, D region
H2-Ea-ps /// LOC100504404	102.819	histocompatibility 2, class II antigen E alpha, pseudogene /// h-2 class II histocompatibility antigen, E-K alpha chain-like
H2-Eb1	21.6139	histocompatibility 2, class II antigen E beta
H2-gs10 /// H2-Q6 /// LOC68395	8.53071	MHC class I like protein GS10 /// histocompatibility 2, Q region locus 6 /// histocompatibility 2, Q region locus 6-like
H2-K1	8.84804	Histocompatibility 2, K1, K region
H2-Ke6	3.5516	H2-K region expressed gene 6
H2-L	13.1989	histocompatibility 2, D region
H2-M3	5.1808	histocompatibility 2, M region locus 3
H2-Q6 /// LOC68395	17.7492	histocompatibility 2, Q region locus 6 /// histocompatibility 2, Q region locus 6-like
H2-Q7	10.0288	histocompatibility 2, Q region locus 7
H2-T10 /// H2-T22 /// H2-T9	3.06871	histocompatibility 2, T region locus 10 /// histocompatibility 2, T region locus 22 /// histocompatibility 2, T region locus 9
H3f3a	3.13066	H3 histone, family 3A
Habp4	2.16111	hyaluronic acid binding protein 4
Haghl	2.42285	hydroxyacylglutathione hydrolase-like
Hand2	17.4978	heart and neural crest derivatives expressed transcript 2
Hap1	6.91075	huntingtin-associated protein 1
Hcfc1	2.02315	host cell factor C1
Hdac10	2.25371	histone deacetylase 10
Hdac11	6.54147	histone deacetylase 11
Hdac4	5.00252	histone deacetylase 4
Hdac5	2.59722	histone deacetylase 5
Hdac6	2.82152	histone deacetylase 6
Hddc3	2.03596	HD domain containing 3
Helq	2.99261	helicase, POLQ-like
Helz	2.64038	helicase with zinc finger domain
Herc1	2.82174	hect (homologous to the E6-AP (UBE3A) carboxyl terminus) domain and RCC1 (CHC1)-like domain (RLD) 1
Herc2	2.84559	hect (homologous to the E6-AP (UBE3A) carboxyl terminus) domain and RCC1 (CHC1)-like domain (RLD) 2
Herc3	7.88661	hect domain and RLD 3
Hes1	9.47859	hairy and enhancer of split 1 (Drosophila)
Hexdc	4.26167	hexosaminidase (glycosyl hydrolase family 20, catalytic domain) containing
Hexim1	2.49502	hexamethylene bis-acetamide inducible 1
Hexim2	2.07491	hexamthylene bis-acetamide inducible 2
Hey1	5.27467	hairy/enhancer-of-split related with YRPW motif 1
Hey2	2.78823	hairy/enhancer-of-split related with YRPW motif 2
Hfe	5.36157	hemochromatosis
Hfe2	8.69741	hemochromatosis type 2 (juvenile) (human homolog)
Hgsnat	2.19602	Heparan-alpha-glucosaminide N-acetyltransferase
Hhatl	2.22972	hedgehog acyltransferase-like
Hhex	2.64876	hematopoietically expressed homeobox
Hhip	3.82492	Hedgehog-interacting protein
Higd1a	2.22499	HIG1 domain family, member 1A
Higd1c /// Mettl7a1 /// Mettl7a2	3.47824	HIG1 domain family, member 1C /// methyltransferase like 7A1 /// methyltransferase like 7A2
Higd1c /// Mettl7a2	2.53617	HIG1 domain family, member 1C /// methyltransferase like 7A2
Hint3	7.48488	histidine triad nucleotide binding protein 3
Hip1r	4.04569	huntingtin interacting protein 1 related
Hipk2	2.11248	homeodomain interacting protein kinase 2
Hipk3	2.10285	homeodomain interacting protein kinase 3
Hist1h1c	2.75425	histone cluster 1, H1c
Hist1h2bc	8.67823	histone cluster 1, H2bc
Hist1h2bp	4.41687	histone cluster 1, H2bp
Hist1h4a /// Hist1h4b /// Hist1h4f /// Hist1h4i /// Hist1h4m	2.27999	histone cluster 1, H4a /// histone cluster 1, H4b /// histone cluster 1, H4f /// histone cluster 1, H4i /// histone cluster 1, H4m
Hist1h4h	5.60752	histone cluster 1, H4h
Hist2h2aa1 /// Hist2h2aa2 /// Hist2h2ac /// Hist2h3c1	3.28625	histone cluster 2, H2aa1 /// histone cluster 2, H2aa2 /// histone cluster 2, H2ac /// histone cluster 2, H3c1
Hist2h2bb	2.05658	histone cluster 2, H2bb
Hist2h2be	22.9079	histone cluster 2, H2be
Hist2h3c1	3.18196	histone cluster 2, H3c1
Hist2h3c2-ps	3.19555	histone cluster 2, H3c2, pseudogene
Hist3h2a	4.57321	histone cluster 3, H2a
Hist3h2ba	4.66932	histone cluster 3, H2ba
Hivep1	4.54375	human immunodeficiency virus type I enhancer binding protein 1
Hlcs	2.02486	holocarboxylase synthetase (biotin- [propriony-Coenzyme A-carboxylase (ATP-hydrolysing)] ligase)
Hlf	3.71422	hepatic leukemia factor
Hlx	3.90731	H2.0-like homeobox
Hmcn1	9.62457	hemicentin 1
Hmga2	3.96598	high mobility group AT-hook 2
Hmgcll1	4.49629	3-hydroxymethyl-3-methylglutaryl-Coenzyme A lyase-like 1
Hmgn3	2.56143	high mobility group nucleosomal binding domain 3
Hmx1	3.08989	H6 homeobox 1
Hnmt	7.11669	histamine N-methyltransferase
Hnrnpa1	5.99523	heterogeneous nuclear ribonucleoprotein A1
Hnrnpa2b1	2.08642	heterogeneous nuclear ribonucleoprotein A2/B1
Hnrnpd	2.83499	heterogeneous nuclear ribonucleoprotein D
Hnrnpr	2.37723	Heterogeneous nuclear ribonucleoprotein R
Hnrnpul2	3.37694	heterogeneous nuclear ribonucleoprotein U-like 2
Hnrpdl	2.92061	heterogeneous nuclear ribonucleoprotein D-like
Homez	2.05794	homeodomain leucine zipper-encoding gene
Hook1	20.9683	hook homolog 1 (Drosophila)
Hook2	3.10081	hook homolog 2 (Drosophila)
Hopx	2.48619	HOP homeobox
Hoxa1	2.43062	homeobox A1
Hoxa11	2.33952	homeobox A11
Hoxa11as	17.4982	HOXA11 antisense RNA (non-protein coding)
Hoxb2	2.22086	homeobox B2
Hoxb3	7.96538	homeobox B3
Hoxb4	2.32526	homeobox B4
Hoxb5	6.10004	homeobox B5
Hoxb6	6.19751	homeobox B6
Hoxb7 /// Hoxb8	3.68425	homeobox B7 /// homeobox B8
Hoxb9	10.5179	homeobox B9
Hoxc10	5.63617	homeobox C10
Hoxc13	5.0804	homeobox C13
Hoxc4	3.04693	homeobox C4
Hoxc5	2.51709	homeobox C5
Hoxc9	3.77486	homeobox C9
Hoxd1	15.9751	homeobox D1
Hoxd10	4.07046	homeobox D10
Hoxd13	11.0246	homeobox D13
Hoxd3	3.27337	homeobox D3
Hoxd4	8.34663	homeobox D4
Hpca	2.11031	hippocalcin
Hpcal1	2.47833	hippocalcin-like 1
Hps3	2.84562	Hermansky-Pudlak syndrome 3 homolog (human)
Hrc	6.51547	histidine rich calcium binding protein
Hs3st3a1	3.4833	heparan sulfate (glucosamine) 3-O-sulfotransferase 3A1
Hs3st3b1	7.0641	heparan sulfate (glucosamine) 3-O-sulfotransferase 3B1
Hsdl1	3.31049	hydroxysteroid dehydrogenase like 1
Hspa2	4.18732	heat shock protein 2
Hspb3	2.40809	heat shock protein 3
Hspb7	12.9033	heat shock protein family, member 7 (cardiovascular)
Hspb8	2.51648	heat shock protein 8
Htr2c	5.67959	5-hydroxytryptamine (serotonin) receptor 2C
Huwe1	5.10292	HECT, UBA and WWE domain containing 1
Iah1	2.05965	isoamyl acetate-hydrolyzing esterase 1 homolog (S. cerevisiae)
Icam1	2.24681	intercellular adhesion molecule 1
Icam4	3.22866	intercellular adhesion molecule 4, Landsteiner-Wiener blood group
Icmt	2.33414	isoprenylcysteine carboxyl methyltransferase
Id4	5.35055	inhibitor of DNA binding 4
Ide	2.69511	insulin degrading enzyme
Ier5	2.39033	immediate early response 5
Iffo1	2.03969	intermediate filament family orphan 1
Ifnar1	2.48603	interferon (alpha and beta) receptor 1
Ift122	2.31884	intraflagellar transport 122 homolog (Chlamydomonas)
Ift172	2.7093	intraflagellar transport 172 homolog (Chlamydomonas)
Ift80	2.12931	intraflagellar transport 80 homolog (Chlamydomonas)
Igf1	6.17014	insulin-like growth factor 1
Igfbpl1	14.3145	insulin-like growth factor binding protein-like 1
Igh-6	27.328	immunoglobulin heavy chain 6 (heavy chain of IgM)
Igj	14.3174	immunoglobulin joining chain
Igsf21	5.7483	immunoglobin superfamily, member 21
Igsf3	4.01084	immunoglobulin superfamily, member 3
Igtp	2.87524	interferon gamma induced GTPase
Ikbkb	2.79701	inhibitor of kappaB kinase beta
Il15	3.27074	interleukin 15
Il17rc	3.00889	interleukin 17 receptor C
Il17rd	2.87994	interleukin 17 receptor D
Il18bp	2.12251	interleukin 18 binding protein
Ina	4.3396	internexin neuronal intermediate filament protein, alpha
Inadl	8.75064	InaD-like (Drosophila)
Inha	3.15972	inhibin alpha
Ino80d	2.01857	INO80 complex subunit D
Inpp4a	3.73983	inositol polyphosphate-4-phosphatase, type I
Inpp5d	2.01046	inositol polyphosphate-5-phosphatase D
Inpp5k	3.24676	inositol polyphosphate 5-phosphatase K
Insm1	5.4491	insulinoma-associated 1
Ints6	6.87603	integrator complex subunit 6
Ints8	2.02461	integrator complex subunit 8
Ip6k1	2.29197	inositol hexaphosphate kinase 1
Ip6k2	3.30242	inositol hexaphosphate kinase 2
Ipo13	2.12785	importin 13
Iqcb1	2.11494	IQ calmodulin-binding motif containing 1
Iqce	2.20361	IQ motif containing E
Iqcj-schip1 /// Schip1	2.09241	IQ motif containing J-schwannomin interacting protein 1 read-through transcript /// schwannomin interacting protein 1
Irf1	2.74674	interferon regulatory factor 1
Irf3	2.5342	interferon regulatory factor 3
Irf6	11.7551	interferon regulatory factor 6
Irf8	5.7533	interferon regulatory factor 8
Irgq	2.74252	immunity-related GTPase family, Q
Irs2	3.24699	insulin receptor substrate 2
Irs4	27.307	insulin receptor substrate 4
Irx1	7.51765	Iroquois related homeobox 1 (Drosophila)
Irx2	4.08068	Iroquois related homeobox 2 (Drosophila)
Irx3	2.48439	Iroquois related homeobox 3 (Drosophila)
Irx5	3.26575	Iroquois related homeobox 5 (Drosophila)
Isl1	4.99603	ISL1 transcription factor, LIM/homeodomain
Islr2	23.3636	immunoglobulin superfamily containing leucine-rich repeat 2
Isy1	2.52963	ISY1 splicing factor homolog (S. cerevisiae)
Isyna1	3.64692	myo-inositol 1-phosphate synthase A1
Itfg1	2.32646	integrin alpha FG-GAP repeat containing 1
Itgae	3.00416	integrin alpha E, epithelial-associated
Itgb1bp2	7.13169	integrin beta 1 binding protein 2
Itpkb	2.40664	inositol 1,4,5-trisphosphate 3-kinase B
Itpr3	2.16211	inositol 1,4,5-triphosphate receptor 3
Itsn2	2.95215	intersectin 2
Ivd	3.84453	isovaleryl coenzyme A dehydrogenase
Iws1	2.22555	IWS1 homolog (S. cerevisiae)
Izumo4	2.92722	IZUMO family member 4
Jarid2	6.235	jumonji, AT rich interactive domain 2
Jmjd1c	3.20862	jumonji domain containing 1C
Jmjd8	2.4386	jumonji domain containing 8
Jph2	2.47953	junctophilin 2
Jph4	3.90338	junctophilin 4
Jsrp1	3.64138	junctional sarcoplasmic reticulum protein 1
Kank3	2.58519	KN motif and ankyrin repeat domains 3
Kat2b	3.61409	K(lysine) acetyltransferase 2B
Kat5	2.08355	K(lysine) acetyltransferase 5
Kbtbd11	2.88135	kelch repeat and BTB (POZ) domain containing 11
Kbtbd5	7.48256	kelch repeat and BTB (POZ) domain containing 5
Kbtbd7	2.46904	kelch repeat and BTB (POZ) domain containing 7
Kcna5	3.66596	potassium voltage-gated channel, shaker-related subfamily, member 5
Kcnab3	2.28002	potassium voltage-gated channel, shaker-related subfamily, beta member 3
Kcnb1	4.3695	potassium voltage gated channel, Shab-related subfamily, member 1
Kcnc4	3.6307	potassium voltage gated channel, Shaw-related subfamily, member 4
Kcnd2	4.07133	potassium voltage-gated channel, Shal-related family, member 2
Kcnd3	3.32117	potassium voltage-gated channel, Shal-related family, member 3
Kcng1	2.73839	potassium voltage-gated channel, subfamily G, member 1
Kcnj3	2.16623	potassium inwardly-rectifying channel, subfamily J, member 3
Kcnq1ot1	4.42261	KCNQ1 overlapping transcript 1
Kctd1	12.627	potassium channel tetramerisation domain containing 1
Kctd12	2.92495	potassium channel tetramerisation domain containing 12
Kctd2	2.13084	potassium channel tetramerisation domain containing 2
Kctd8	3.23237	potassium channel tetramerisation domain containing 8
Kdm2a	2.52405	lysine (K)-specific demethylase 2A
Kdm3a	3.73069	lysine (K)-specific demethylase 3A
Kdm5c	2.17015	lysine (K)-specific demethylase 5C
Kdm6b	3.60357	KDM1 lysine (K)-specific demethylase 6B
Khdrbs3	4.5211	KH domain containing, RNA binding, signal transduction associated 3
Khk	2.01973	ketohexokinase
Khnyn	2.10443	KH and NYN domain containing
Kidins220	2.67336	kinase D-interacting substrate 220
Kif13a	7.82797	kinesin family member 13A
Kif1b	5.44182	kinesin family member 1B
Kif1c	2.88822	kinesin family member 1C
Kif26a	55.6121	kinesin family member 26A
Kif26b	3.86571	kinesin family member 26B
Kif3a	2.20508	kinesin family member 3A
Kif5a	14.0643	kinesin family member 5A
Kif5c	3.73367	kinesin family member 5C
Kifc2	3.70755	kinesin family member C2
Kirrel3	2.61179	kin of IRRE like 3 (Drosophila)
Kiss1r	4.72009	KISS1 receptor
Kitl	2.84257	kit ligand
Klc3	2.53688	kinesin light chain 3
Klc4	2.2637	kinesin light chain 4
Klf9	2.22805	Kruppel-like factor 9
Klhdc2	2.22718	kelch domain containing 2
Klhdc8b	4.4567	kelch domain containing 8B
Klhl17	3.02064	kelch-like 17 (Drosophila)
Klhl29	4.1385	kelch-like 29 (Drosophila)
Klhl8	2.12492	kelch-like 8 (Drosophila)
Krba1	2.59126	KRAB-A domain containing 1
Krit1	3.3109	KRIT1, ankyrin repeat containing
Krt15	2.05498	keratin 15
Krt8	2.27244	keratin 8
Krtcap3	3.0284	keratinocyte associated protein 3
Ky	2.10379	kyphoscoliosis peptidase
L2hgdh	2.15109	L-2-hydroxyglutarate dehydrogenase
Lactb	2.17004	lactamase, beta
Lactb2	2.08753	lactamase, beta 2
Lamb2	2.94121	laminin, beta 2
Lass4	4.12072	LAG1 homolog, ceramide synthase 4
Lbx1	7.45444	ladybird homeobox homolog 1 (Drosophila)
Lck	2.63593	lymphocyte protein tyrosine kinase
Lcor	2.86134	ligand dependent nuclear receptor corepressor
Ldb1	2.44004	LIM domain binding 1
Ldb3	25.7139	LIM domain binding 3
Ldhb	3.06757	lactate dehydrogenase B
Ldhd	3.54065	lactate dehydrogenase D
Ldoc1l	3.53895	leucine zipper, down-regulated in cancer 1-like
Leng1	2.59888	leukocyte receptor cluster (LRC) member 1
Lepr	3.80672	leptin receptor
Leprel2	2.74894	leprecan-like 2
Letm1	2.03256	leucine zipper-EF-hand containing transmembrane protein 1
Letm2	2.01702	leucine zipper-EF-hand containing transmembrane protein 2
Lgals4	2.50492	lectin, galactose binding, soluble 4
Lgr5	37.7462	leucine rich repeat containing G protein coupled receptor 5
Lgr6	3.80066	leucine-rich repeat-containing G protein-coupled receptor 6
Lhx1	20.7752	LIM homeobox protein 1
Lhx2	83.5789	LIM homeobox protein 2
Lhx5	3.32039	LIM homeobox protein 5
Lhx8	2.4055	LIM homeobox protein 8
Lhx9	6.20771	LIM homeobox protein 9
Limch1	3.57798	LIM and calponin homology domains 1
Lime1	2.27692	Lck interacting transmembrane adaptor 1
Lmbr1	2.7896	limb region 1
Lmo1	8.47977	LIM domain only 1
Lmo3	2.7458	LIM domain only 3
Lmo4	3.44191	LIM domain only 4
Lmod2	4.88902	leiomodin 2 (cardiac)
Lmod3	3.39139	leiomodin 3 (fetal)
Lmx1b	3.40262	LIM homeobox transcription factor 1 beta
LOC100044751	2.06644	hypothetical LOC100044751
LOC100044751 /// Zfp207	7.36403	hypothetical LOC100044751 /// zinc finger protein 207
LOC100048884 /// Mup1 /// Mup10 /// Mup2 /// Mup3	6.37083	novel member of the major urinary protein (Mup) gene family /// major urinary protein 1 /// major urinary protein 10 /// major urinary protein 2 /// major urinary protein 3
LOC100502591	2.94256	hypothetical LOC100502591
LOC100502668	3.07781	hypothetical protein LOC100502668
LOC100502987	3.59632	hypothetical LOC100502987
LOC100503146	2.53892	hypothetical LOC100503146
LOC100503222	4.57474	hypothetical LOC100503222
LOC100503286	2.12937	hypothetical LOC100503286
LOC100503505 /// Prdm2	2.09948	hypothetical LOC100503505 /// PR domain containing 2, with ZNF domain
LOC100503570	2.48975	hypothetical LOC100503570
LOC100503607	3.31775	hypothetical LOC100503607
LOC100503933 /// Pou2f1	2.37056	hypothetical LOC100503933 /// POU domain, class 2, transcription factor 1
LOC100504012 /// Luc7l2	8.65106	hypothetical LOC100504012 /// LUC7-like 2 (S. cerevisiae)
LOC100504048	2.97278	hypothetical protein LOC100504048
LOC100504120 /// Ssh2	2.21687	hypothetical protein LOC100504120 /// slingshot homolog 2 (Drosophila)
LOC100504223	2.1946	hypothetical LOC100504223
LOC100504230	2.69094	hypothetical LOC100504230
LOC100504348	2.55902	hypothetical protein LOC100504348
LOC100504698	4.48019	hypothetical LOC100504698
LOC100504921 /// Samd14	3.88355	sterile alpha motif domain-containing protein 14-like /// sterile alpha motif domain containing 14
LOC100505067 /// Zfp82	2.58846	zinc finger protein 82-like /// zinc finger protein 82
LOC100505087	3.95475	hypothetical LOC100505087
LOC100505274	2.10595	hypothetical LOC100505274
LOC319689	2.10701	hypothetical LOC319689
LOC552876	2.85155	hypothetical LOC552876
LOC552902	2.52541	hypothetical LOC552902
Lonrf2	2.55707	LON peptidase N-terminal domain and ring finger 2
Lphn1	4.94081	latrophilin 1
Lpin1	3.60972	lipin 1
Lpp	2.0297	LIM domain containing preferred translocation partner in lipoma
Lrba	4.01634	LPS-responsive beige-like anchor
Lrch1	2.01865	leucine-rich repeats and calponin homology (CH) domain containing 1
Lrch3	2.36185	leucine-rich repeats and calponin homology (CH) domain containing 3
Lrig1	3.65953	leucine-rich repeats and immunoglobulin-like domains 1
Lrig2	2.41191	leucine-rich repeats and immunoglobulin-like domains 2
Lrp11	5.81519	low density lipoprotein receptor-related protein 11
Lrpap1	2.74496	low density lipoprotein receptor-related protein associated protein 1
Lrrc2	2.36987	leucine rich repeat containing 2
Lrrc20	2.49713	leucine rich repeat containing 20
Lrrc3	2.26738	leucine rich repeat containing 3
Lrrc45	2.27554	leucine rich repeat containing 45
Lrrc4c	2.29439	leucine rich repeat containing 4C
Lrrc8d	4.01287	leucine rich repeat containing 8D
Lrrcc1	2.71964	leucine rich repeat and coiled-coil domain containing 1
Lrrn1	8.38629	leucine rich repeat protein 1, neuronal
Lrrn2	4.90032	leucine rich repeat protein 2, neuronal
Lrrtm2	2.88523	leucine rich repeat transmembrane neuronal 2
Lrsam1	6.03741	leucine rich repeat and sterile alpha motif containing 1
Lsamp	2.53398	limbic system-associated membrane protein
Lsr	3.87909	lipolysis stimulated lipoprotein receptor
Ltb	4.51086	lymphotoxin B
Ltbp3	3.46958	latent transforming growth factor beta binding protein 3
Ltbp4	4.13161	latent transforming growth factor beta binding protein 4
Luc7l	2.34263	Luc7 homolog (S. cerevisiae)-like
Luc7l2	5.66309	LUC7-like 2 (S. cerevisiae)
Luc7l3	2.38738	LUC7-like 3 (S. cerevisiae)
Ly6h	3.12545	lymphocyte antigen 6 complex, locus H
Ly86	4.1053	lymphocyte antigen 86
Lynx1	2.20821	Ly6/neurotoxin 1
Lypd1	7.48842	Ly6/Plaur domain containing 1
Lypd6	11.5243	LY6/PLAUR domain containing 6
Lypd6b	5.78751	LY6/PLAUR domain containing 6B
Lyst	2.4157	lysosomal trafficking regulator
Mab21l1	5.9058	mab-21-like 1 (C. elegans)
Macf1	3.11783	microtubule-actin crosslinking factor 1
Mad2l2	2.23431	MAD2 mitotic arrest deficient-like 2 (yeast)
Madd	2.07351	MAP-kinase activating death domain
Maf	2.32845	avian musculoaponeurotic fibrosarcoma (v-maf) AS42 oncogene homolog
Mafg	2.11517	v-maf musculoaponeurotic fibrosarcoma oncogene family, protein G (avian)
Magef1	4.32868	melanoma antigen family F, 1
Magi1	3.81251	membrane associated guanylate kinase, WW and PDZ domain containing 1
Magi3	2.31059	membrane associated guanylate kinase, WW and PDZ domain containing 3
Mal2	3.04939	mal, T-cell differentiation protein 2
Malat1	14.4711	metastasis associated lung adenocarcinoma transcript 1 (non-coding RNA)
Malt1	2.28053	mucosa associated lymphoid tissue lymphoma translocation gene 1
Man1a	2.56893	mannosidase 1, alpha
Man1a2	2.18529	mannosidase, alpha, class 1A, member 2
Man2a1	2.0903	mannosidase 2, alpha 1
Man2a2	2.45421	mannosidase 2, alpha 2
Man2b1	3.28029	mannosidase 2, alpha B1
Man2c1	2.06401	mannosidase, alpha, class 2C, member 1
Manba	3.30829	mannosidase, beta A, lysosomal
Mansc1	4.63044	MANSC domain containing 1
Map3k1	2.23293	mitogen-activated protein kinase kinase kinase 1
Map3k12	5.09262	mitogen-activated protein kinase kinase kinase 12
Map4k2	7.37615	mitogen-activated protein kinase kinase kinase kinase 2
Mapk11	5.07423	mitogen-activated protein kinase 11
Mapk12	5.3754	mitogen-activated protein kinase 12
Mapk4	3.40555	mitogen-activated protein kinase 4
Mapk8	3.45647	mitogen-activated protein kinase 8
Mapk8ip1	2.47722	mitogen-activated protein kinase 8 interacting protein 1
Mapk8ip2	3.17083	mitogen-activated protein kinase 8 interacting protein 2
Mapk8ip3	3.02213	mitogen-activated protein kinase 8 interacting protein 3
Mapkbp1	2.85891	mitogen-activated protein kinase binding protein 1
Mapt	8.61192	microtubule-associated protein tau
Marcksl1	3.90149	MARCKS-like 1
Mark2	2.54907	MAP/microtubule affinity-regulating kinase 2
Mast3	2.13319	microtubule associated serine/threonine kinase 3
Mast4	3.63115	microtubule associated serine/threonine kinase family member 4
Mbd1	2.46101	methyl-CpG binding domain protein 1
Mbd5	3.24313	methyl-CpG binding domain protein 5
Mbd6	3.16251	methyl-CpG binding domain protein 6
Mblac2	4.50928	metallo-beta-lactamase domain containing 2
Mbtd1	3.0209	Mbt domain containing 1
Mccc1	2.01119	methylcrotonoyl-Coenzyme A carboxylase 1 (alpha)
Mccc2	2.7289	methylcrotonoyl-Coenzyme A carboxylase 2 (beta)
Mcf2l	8.36346	mcf.2 transforming sequence-like
Mcoln1	2.04143	mucolipin 1
Mcpt2	16.8738	mast cell protease 2
Mcpt4	2.25638	mast cell protease 4
Mdm4	2.41021	transformed mouse 3T3 cell double minute 4
Mdp1	2.60228	magnesium-dependent phosphatase 1
Mecom	2.40751	MDS1 and EVI1 complex locus
Mecp2	3.0915	methyl CpG binding protein 2
Med12	2.55028	mediator of RNA polymerase II transcription, subunit 12 homolog (yeast)
Med24	2.1421	mediator complex subunit 24
Mef2c	5.52827	myocyte enhancer factor 2C
Mef2d	2.71648	myocyte enhancer factor 2D
Meg3	44.0113	maternally expressed 3
Megf11	8.15819	multiple EGF-like-domains 11
Megf8	2.19976	multiple EGF-like-domains 8
Meis1	4.3932	Meis homeobox 1
Meis2	4.57936	Meis homeobox 2
Mela	59.8641	melanoma antigen
membrane-associated ring finger (C3HC4) 2	2.66031	membrane-associated ring finger (C3HC4) 2
membrane-associated ring finger (C3HC4) 3	2.37746	membrane-associated ring finger (C3HC4) 3
membrane-associated ring finger (C3HC4) 7	6.1025	membrane-associated ring finger (C3HC4) 7
membrane-associated ring finger (C3HC4) 9	2.41667	membrane-associated ring finger (C3HC4) 9
Mepce	2.13487	methylphosphate capping enzyme
Metap1d	3.35776	methionyl aminopeptidase type 1D (mitochondrial)
Mettl7a1	3.77156	methyltransferase like 7A1
Mfap2	2.60326	microfibrillar-associated protein 2
Mfn1	2.0462	mitofusin 1
Mfn2	2.50119	mitofusin 2
Mfsd11	2.0122	major facilitator superfamily domain containing 11
Mfsd9	2.05786	major facilitator superfamily domain containing 9
Mgat4a	2.03332	mannoside acetylglucosaminyltransferase 4, isoenzyme A
Mgat5	2.13352	mannoside acetylglucosaminyltransferase 5
Mgea5	2.12778	meningioma expressed antigen 5 (hyaluronidase)
Mgl2	2.15567	macrophage galactose N-acetyl-galactosamine specific lectin 2
Mgll	6.47469	monoglyceride lipase
Mgrn1	2.45309	mahogunin, ring finger 1
Mical3	3.85496	microtubule associated monoxygenase, calponin and LIM domain containing 3
Micall1	2.1413	microtubule associated monoxygenase, calponin and LIM domain containing -like 1
Mid1ip1	2.3339	Mid1 interacting protein 1 (gastrulation specific G12-like (zebrafish))
Mirg	3.58941	miRNA containing gene
Mirlet7d	6.22258	microRNA let7d
Mkl1	2.81732	MKL (megakaryoblastic leukemia)/myocardin-like 1
Mkl2	2.59624	MKL/myocardin-like 2
Mknk2	2.46471	MAP kinase-interacting serine/threonine kinase 2
Mkrn1	3.99329	makorin, ring finger protein, 1
Mlh3	3.54406	mutL homolog 3 (E coli)
Mll1	5.24429	myeloid/lymphoid or mixed-lineage leukemia 1
Mll2	3.04342	myeloid/lymphoid or mixed-lineage leukemia 2
Mll3	4.88429	myeloid/lymphoid or mixed-lineage leukemia 3
Mll5	2.28706	myeloid/lymphoid or mixed-lineage leukemia 5
Mllt11	2.45595	myeloid/lymphoid or mixed-lineage leukemia (trithorax homolog, Drosophila); translocated to, 11
Mllt3	17.8946	myeloid/lymphoid or mixed-lineage leukemia (trithorax homolog, Drosophila); translocated to, 3
Mllt4	3.53175	myeloid/lymphoid or mixed-lineage leukemia (trithorax homolog, Drosophila); translocated to, 4
Mllt6	7.45662	myeloid/lymphoid or mixed-lineage leukemia (trithorax homolog, Drosophila); translocated to, 6
Mlxipl	2.30358	MLX interacting protein-like
Mmp23	4.33355	matrix metallopeptidase 23
Mn1	8.00945	meningioma 1
Mnx1	28.0952	motor neuron and pancreas homeobox 1
Mobkl2b	2.37126	MOB1, Mps One Binder kinase activator-like 2B (yeast)
Mocos	2.85268	molybdenum cofactor sulfurase
Mon1b	2.02958	MON1 homolog b (yeast)
Mpg	2.66623	N-methylpurine-DNA glycosylase
Mphosph8	2.35393	M-phase phosphoprotein 8
Mphosph9	2.59297	M-phase phosphoprotein 9
Mpp3	2.1435	membrane protein, palmitoylated 3 (MAGUK p55 subfamily member 3)
Mpp5	2.18366	membrane protein, palmitoylated 5 (MAGUK p55 subfamily member 5)
Mpped2	2.16481	metallophosphoesterase domain containing 2
Mprip	2.24009	myosin phosphatase Rho interacting protein
Mpzl2	11.3039	myelin protein zero-like 2
Mrgpre	2.48521	MAS-related GPR, member E
Mrps25	2.12974	mitochondrial ribosomal protein S25
Mrps34 /// Nme3	4.49057	mitochondrial ribosomal protein S34 /// non-metastatic cells 3, protein expressed in
Msl1	3.59407	male-specific lethal 1 homolog (Drosophila)
Msrb2	2.14249	methionine sulfoxide reductase B2
Msrb3	3.99435	methionine sulfoxide reductase B3
Mst1r	3.06356	macrophage stimulating 1 receptor (c-met-related tyrosine kinase)
Msx1	21.2119	homeobox, msh-like 1
Msx2	6.15838	homeobox, msh-like 2
Mta2	2.3767	metastasis-associated gene family, member 2
Mtap1b	3.08538	microtubule-associated protein 1B
Mtap4	7.00131	microtubule-associated protein 4
Mtap7d1	3.54617	microtubule-associated protein 7 domain containing 1
Mtcp1	2.89646	mature T-cell proliferation 1
Mterfd3	5.22204	MTERF domain containing 3
Mtf2	2.21096	metal response element binding transcription factor 2
Mtmr11	4.19654	myotubularin related protein 11
Mtmr3	2.061	myotubularin related protein 3
Mtmr9	2.1307	myotubularin related protein 9
Mtss1	2.01268	metastasis suppressor 1
Mtus1	2.66557	mitochondrial tumor suppressor 1
Mtus2	2.10311	microtubule associated tumor suppressor candidate 2
Mtvr2 /// Sssca1	2.08461	mammary tumor virus receptor 2 /// Sjogren's syndrome/scleroderma autoantigen 1 homolog (human)
Mtx3	5.39839	metaxin 3
Mudeng	2.07565	MU-2/AP1M2 domain containing, death-inducing
Mum1	3.06496	melanoma associated antigen (mutated) 1
Murc	2.3379	muscle-related coiled-coil protein
Mxd1	2.119	MAX dimerization protein 1
Mxd4	2.60066	Max dimerization protein 4
Mxi1	3.527	Max interacting protein 1
Mybpc1	20.0547	myosin binding protein C, slow-type
Mybpc2	104.073	myosin binding protein C, fast-type
Mybph	3.34178	myosin binding protein H
Mycbp2	2.67555	MYC binding protein 2
Mycn	3.80567	v-myc myelocytomatosis viral related oncogene, neuroblastoma derived (avian)
Myf6	7.17272	myogenic factor 6
Myh1	172.996	myosin, heavy polypeptide 1, skeletal muscle, adult
Myh10	2.13808	myosin, heavy polypeptide 10, non-muscle
Myh2	38.4603	myosin, heavy polypeptide 2, skeletal muscle, adult
Myh4	252.188	myosin, heavy polypeptide 4, skeletal muscle
Myh6 /// Myh7	4.74947	myosin, heavy polypeptide 6, cardiac muscle, alpha /// myosin, heavy polypeptide 7, cardiac muscle, beta
Myh7	6.44255	myosin, heavy polypeptide 7, cardiac muscle, beta
Myl2	8.19312	myosin, light polypeptide 2, regulatory, cardiac, slow
Myl3	5.33897	myosin, light polypeptide 3
Mylip	2.80536	myosin regulatory light chain interacting protein
Mylk2	4.73186	myosin, light polypeptide kinase 2, skeletal muscle
Mylk4	5.593	myosin light chain kinase family, member 4
Myo18a	3.80739	myosin XVIIIA
Myocd	2.05989	myocardin
Myom1	17.1319	myomesin 1
Myom2	20.0213	myomesin 2
Myot	80.4868	myotilin
Myoz1	17.1308	myozenin 1
Myoz2	5.0083	myozenin 2
Mypn	10.9848	myopalladin
Mysm1	2.88964	myb-like, SWIRM and MPN domains 1
Myst4	3.08074	MYST histone acetyltransferase monocytic leukemia 4
Naaa	2.99757	N-acylethanolamine acid amidase
Nap1l3	3.51766	nucleosome assembly protein 1-like 3
Nap1l5	5.32541	nucleosome assembly protein 1-like 5
Napepld	3.64843	N-acyl phosphatidylethanolamine phospholipase D
Narf	2.70626	nuclear prelamin A recognition factor
Nat6	2.19492	N-acetyltransferase 6
Nav1	3.41584	neuron navigator 1
Nbea	4.91509	neurobeachin
Nbeal1	2.24857	neurobeachin like 1
Ncam1	9.40285	neural cell adhesion molecule 1
Ncoa1	4.55477	nuclear receptor coactivator 1
Ncoa6	2.29747	nuclear receptor coactivator 6
Ncor1	3.33916	nuclear receptor co-repressor 1
Ncor2	2.96288	nuclear receptor co-repressor 2
Ncrna00081	2.17515	non-protein coding RNA 81
Ndel1	2.37742	nuclear distribution gene E-like homolog 1 (A. nidulans)
Ndrg2	3.52667	N-myc downstream regulated gene 2
Ndrg4	2.14104	N-myc downstream regulated gene 4
Neat1	20.5204	nuclear paraspeckle assembly transcript 1 (non-protein coding)
Neb	54.8723	nebulin
Nebl	7.75538	nebulette
Nefl	2.61023	neurofilament, light polypeptide
Nefm	9.29738	neurofilament, medium polypeptide
Negr1	31.4326	neuronal growth regulator 1
Nek8	4.37674	NIMA (never in mitosis gene a)-related expressed kinase 8
Nelf	2.49514	nasal embryonic LHRH factor
Nell1	55.9534	NEL-like 1 (chicken)
Neto2	3.45652	neuropilin (NRP) and tolloid (TLL)-like 2
Neurl1a	2.30969	neuralized homolog 1A (Drosophila)
Neurl4	4.09058	neuralized homolog 4 (Drosophila)
Neurod1	3.28324	neurogenic differentiation 1
Neurod2	2.0192	neurogenic differentiation 2
Neurog3	5.15011	neurogenin 3
Nexn	6.82883	nexilin
Nf2	2.31491	neurofibromatosis 2
Nfasc	2.12586	neurofascin
Nfatc1	2.55486	nuclear factor of activated T-cells, cytoplasmic, calcineurin-dependent 1
Nfatc2	3.0697	nuclear factor of activated T-cells, cytoplasmic, calcineurin-dependent 2
Nfatc4	4.01038	nuclear factor of activated T-cells, cytoplasmic, calcineurin-dependent 4
Nfe2l1	2.07809	nuclear factor, erythroid derived 2,-like 1
Nfia	3.00088	nuclear factor I/A
Nfrkb	2.56028	nuclear factor related to kappa B binding protein
Nfs1	2.12843	nitrogen fixation gene 1 (S. cerevisiae)
Nhlrc1	2.28629	NHL repeat containing 1
Nhsl1	6.88289	NHS-like 1
Nin	2.32829	ninein
Nipa1	3.28037	non imprinted in Prader-Willi/Angelman syndrome 1 homolog (human)
Nipal2	2.04339	NIPA-like domain containing 2
Nipal3	4.36025	NIPA-like domain containing 3
Nipbl	2.82518	Nipped-B homolog (Drosophila)
Nipsnap1	3.94139	4-nitrophenylphosphatase domain and non-neuronal SNAP25-like protein homolog 1 (C. elegans)
Nisch	10.1574	nischarin
Nkiras1	2.33176	NFKB inhibitor interacting Ras-like protein 1
Nktr	3.25002	natural killer tumor recognition sequence
Nkx2-2	2.30896	NK2 transcription factor related, locus 2 (Drosophila)
Nkx6-1	7.77511	NK6 homeobox 1
Nkx6-2	6.74941	NK6 homeobox 2
Nlgn2	5.37344	neuroligin 2
Nlk	3.26681	nemo like kinase
Nlrc5	9.94013	NLR family, CARD domain containing 5
Nlrx1	2.20572	NLR family member X1
Nmi	2.03476	N-myc (and STAT) interactor
Nmt1	2.22983	N-myristoyltransferase 1
Nmt2	2.63669	N-myristoyltransferase 2
Nod1	2.91984	nucleotide-binding oligomerization domain containing 1
Nol3	9.58131	nucleolar protein 3 (apoptosis repressor with CARD domain)
Nolc1	2.60078	nucleolar and coiled-body phosphoprotein 1
Nono	2.03979	non-POU-domain-containing, octamer binding protein
Nos1	2.23628	nitric oxide synthase 1, neuronal
Npas2	4.46015	neuronal PAS domain protein 2
Npdc1	3.58365	neural proliferation, differentiation and control gene 1
Nprl2	2.17801	nitrogen permease regulator-like 2 (S. cerevisiae)
Nptx1	2.1013	neuronal pentraxin 1
Nptx2	5.72934	neuronal pentraxin 2
Npy	16.4098	neuropeptide Y
Nr1d2	2.71893	nuclear receptor subfamily 1, group D, member 2
Nr2c2	2.49692	nuclear receptor subfamily 2, group C, member 2
Nr3c2	6.73449	nuclear receptor subfamily 3, group C, member 2
Nr4a2	5.08691	nuclear receptor subfamily 4, group A, member 2
Nr4a3	3.52753	nuclear receptor subfamily 4, group A, member 3
Nr5a2	2.70093	nuclear receptor subfamily 5, group A, member 2
Nr6a1	2.04185	nuclear receptor subfamily 6, group A, member 1
Nradd	2.88025	neurotrophin receptor associated death domain
Nrap	8.46823	nebulin-related anchoring protein
Nrarp	2.74123	Notch-regulated ankyrin repeat protein
Nrbp2	5.66181	nuclear receptor binding protein 2
Nrg1	2.8383	neuregulin 1
Nrn1	3.20989	neuritin 1
Nrp1	2.88501	neuropilin 1
Nrxn1	2.39696	neurexin I
Nrxn2	2.99491	neurexin II
Nsd1	2.5988	Nuclear receptor-binding SET-domain protein 1
Nsg2	7.98832	neuron specific gene family member 2
Ntf3	3.58391	neurotrophin 3
Ntf5	3.38721	neurotrophin 5
Ntn1	24.9001	netrin 1
Ntng1	31.2714	netrin G1
Ntng2	2.03213	netrin G2
Nudt12	2.07019	nudix (nucleoside diphosphate linked moiety X)-type motif 12
Nudt17	2.25418	nudix (nucleoside diphosphate linked moiety X)-type motif 17
Nudt18	2.81802	nudix (nucleoside diphosphate linked moiety X)-type motif 18
Numa1	5.12878	nuclear mitotic apparatus protein 1
Numb	2.86006	numb gene homolog (Drosophila)
Nup210	3.36695	nucleoporin 210
Nxf1	2.44579	Nuclear RNA export factor 1 homolog (S. cerevisiae)
Nxn	3.36129	nucleoredoxin
Nxph1	24.1168	neurexophilin 1
Oas1c	2.60061	2'-5' oligoadenylate synthetase 1C
Obscn	4.77018	obscurin, cytoskeletal calmodulin and titin-interacting RhoGEF
Ociad2	9.26357	OCIA domain containing 2
Ocrl	2.6586	oculocerebrorenal syndrome of Lowe
Odz3	5.26035	Odd Oz/ten-m homolog 3 (Drosophila)
Odz4	2.11002	odd Oz/ten-m homolog 4 (Drosophila)
Ofd1	2.5364	oral-facial-digital syndrome 1 gene homolog (human)
Ogdh	2.38594	oxoglutarate dehydrogenase (lipoamide)
Ogfrl1	16.6668	opioid growth factor receptor-like 1
Ogt	8.57815	O-linked N-acetylglucosamine (GlcNAc) transferase (UDP-N-acetylglucosamine:polypeptide-N-acetylglucosaminyl transferase)
Ola1	2.07298	Obg-like ATPase 1
Olig1	2.70177	oligodendrocyte transcription factor 1
Olig2	2.24748	oligodendrocyte transcription factor 2
Onecut2	22.0376	one cut domain, family member 2
Opa1	2.86901	optic atrophy 1 homolog (human)
Oplah	18.2086	5-oxoprolinase (ATP-hydrolysing)
Orai3	2.17163	ORAI calcium release-activated calcium modulator 3
Ormdl2	2.76385	ORM1-like 2 (S. cerevisiae)
Osr1	2.19598	odd-skipped related 1 (Drosophila)
Otud4	2.23073	OTU domain containing 4
Otud7b	2.27284	OTU domain containing 7B
Ovca2	2.47145	candidate tumor suppressor in ovarian cancer 2
P4htm	7.05204	prolyl 4-hydroxylase, transmembrane (endoplasmic reticulum)
Pabpn1	10.3475	poly(A) binding protein, nuclear 1
Pacs2	2.78406	phosphofurin acidic cluster sorting protein 2
Pacsin1	4.10794	protein kinase C and casein kinase substrate in neurons 1
Pacsin3	2.35859	protein kinase C and casein kinase substrate in neurons 3
Pafah1b1	2.34432	platelet-activating factor acetylhydrolase, isoform 1b, subunit 1
Pag1	4.15246	phosphoprotein associated with glycosphingolipid microdomains 1
Pamr1	2.97804	peptidase domain containing associated with muscle regeneration 1
Pan3	2.45425	PAN3 polyA specific ribonuclease subunit homolog (S. cerevisiae)
Paqr6	6.05503	progestin and adipoQ receptor family member VI
Pard3	2.15704	par-3 (partitioning defective 3) homolog (C. elegans)
Pard3b	3.11873	par-3 partitioning defective 3 homolog B (C. elegans)
Pard6b	2.28024	par-6 (partitioning defective 6) homolog beta (C. elegans)
Parp10 /// Plec	4.24129	poly (ADP-ribose) polymerase family, member 10 /// plectin
Parp3	3.33089	poly (ADP-ribose) polymerase family, member 3
Parp4	5.02308	poly (ADP-ribose) polymerase family, member 4
Parp6	3.10994	poly (ADP-ribose) polymerase family, member 6
Patz1	2.25781	POZ (BTB) and AT hook containing zinc finger 1
Pax3	42.9399	paired box gene 3
Pax6	10.8	paired box gene 6
Pax7	33.306	paired box gene 7
Pax9	4.27659	paired box gene 9
Pbx1	2.87487	pre B-cell leukemia transcription factor 1
Pbx3	5.60741	pre B-cell leukemia transcription factor 3
Pbxip1	4.65857	pre-B-cell leukemia transcription factor interacting protein 1
Pcbd1	3.72988	pterin 4 alpha carbinolamine dehydratase/dimerization cofactor of hepatocyte nuclear factor 1 alpha (TCF1) 1
Pcbp4	2.64414	poly(rC) binding protein 4
Pcdh10	4.34675	protocadherin 10
Pcdh11x	15.8108	protocadherin 11 X-linked
Pcdh19	5.00531	protocadherin 19
Pcdh8	52.3391	protocadherin 8
Pcdha1 /// Pcdha10 /// Pcdha11 /// Pcdha12 /// Pcdha2 /// Pcdha3 /// Pcdha4 /// Pcdha5 /// Pcdha6 /// Pcdha7 /// Pcdha8 /// Pcdha9 /// Pcdhac1 /// Pcdhac2	12.4411	protocadherin alpha 1 /// protocadherin alpha 10 /// protocadherin alpha 11 /// protocadherin alpha 12 /// protocadherin alpha 2 /// protocadherin alpha 3 /// protocadherin alpha 4 /// protocadherin alpha 5 /// protocadherin alpha 6 /// protocadherin alpha 7 /// protocadherin alpha 8 /// protocadherin alpha 9 /// protocadherin alpha subfamily C, 1 /// protocadherin alpha subfamily C, 2
Pcdhb10	5.52136	protocadherin beta 10
Pcdhb11	10.7129	Protocadherin beta 11
Pcdhb12	2.10892	protocadherin beta 12
Pcdhb16	4.87794	protocadherin beta 16
Pcdhb17	3.74446	protocadherin beta 17
Pcdhb20	3.16506	protocadherin beta 20
Pcdhb3	13.38	protocadherin beta 3
Pcdhb7	5.74319	protocadherin beta 7
Pcdhb9	20.028	protocadherin beta 9
Pcdhga1 /// Pcdhga10 /// Pcdhga11 /// Pcdhga12 /// Pcdhga2 /// Pcdhga3 /// Pcdhga4 /// Pcdhga5 /// Pcdhga6 /// Pcdhga7 /// Pcdhga8 /// Pcdhga9 /// Pcdhgb1 /// Pcdhgb2 /// Pcdhgb4 /// Pcdhgb5 /// Pcdhgb6 /// Pcdhgb7 /// Pcdhgb8 /// Pcdhgc3 /// Pcdhgc4 /// Pcdhgc5	2.09624	protocadherin gamma subfamily A, 1 /// protocadherin gamma subfamily A, 10 /// protocadherin gamma subfamily A, 11 /// protocadherin gamma subfamily A, 12 /// protocadherin gamma subfamily A, 2 /// protocadherin gamma subfamily A, 3 /// protocadherin gamma subfamily A, 4 /// protocadherin gamma subfamily A, 5 /// protocadherin gamma subfamily A, 6 /// protocadherin gamma subfamily A, 7 /// protoc…
Pcf11	2.01059	cleavage and polyadenylation factor subunit homolog (S. cerevisiae)
Pcif1	2.10962	PDX1 C-terminal inhibiting factor 1
Pclo	2.83058	piccolo (presynaptic cytomatrix protein)
Pcm1	3.20595	pericentriolar material 1
Pcmtd1	4.47981	protein-L-isoaspartate (D-aspartate) O-methyltransferase domain containing 1
Pcmtd2	2.14437	protein-L-isoaspartate (D-aspartate) O-methyltransferase domain containing 2
Pcnxl3	2.03876	pecanex-like 3 (Drosophila)
Pcsk1n	11.5686	proprotein convertase subtilisin/kexin type 1 inhibitor
Pcsk2	2.29385	proprotein convertase subtilisin/kexin type 2
Pcsk5	3.36262	proprotein convertase subtilisin/kexin type 5
Pcx	2.28724	pyruvate carboxylase
Pcyox1	2.02631	prenylcysteine oxidase 1
Pcyt2	2.36335	phosphate cytidylyltransferase 2, ethanolamine
Pde4b	9.34277	phosphodiesterase 4B, cAMP specific
Pde4dip	10.2638	phosphodiesterase 4D interacting protein (myomegalin)
Pde7b	4.80324	Phosphodiesterase 7B
Pde9a	2.42068	phosphodiesterase 9A
Pdik1l	2.0379	PDLIM1 interacting kinase 1 like
Pdlim5	4.86687	PDZ and LIM domain 5
Pdpr	3.44509	pyruvate dehydrogenase phosphatase regulatory subunit
Pdx1	2.76246	pancreatic and duodenal homeobox 1
Pdxk	3.1326	pyridoxal (pyridoxine, vitamin B6) kinase
Pdxp	7.72546	pyridoxal (pyridoxine, vitamin B6) phosphatase
Pdzd2	11.1938	PDZ domain containing 2
Peli2	4.02933	pellino 2
Per1	4.53078	period homolog 1 (Drosophila)
Per2	3.07007	period homolog 2 (Drosophila)
Per3	11.3076	period homolog 3 (Drosophila)
Pex26	2.26905	peroxisomal biogenesis factor 26
Pex5l	2.3759	peroxisomal biogenesis factor 5-like
Pfkfb2	4.27978	6-phosphofructo-2-kinase/fructose-2,6-biphosphatase 2
Pfkm	7.35628	phosphofructokinase, muscle
Pgbd5	2.80944	piggyBac transposable element derived 5
Pgcp	4.13033	plasma glutamate carboxypeptidase
Pgm2l1	4.62511	phosphoglucomutase 2-like 1
Phc3	2.35369	polyhomeotic-like 3 (Drosophila)
Phf1	4.87767	PHD finger protein 1
Phf12	2.16941	PHD finger protein 12
Phf14	2.00908	PHD finger protein 14
Phf15	2.29647	PHD finger protein 15
Phf2	2.31362	PHD finger protein 2
Phf20l1	4.58547	PHD finger protein 20-like 1
Phf21a	4.00912	PHD finger protein 21A
Phf21b	3.17722	PHD finger protein 21B
Phf3	2.03208	PHD finger protein 3
Phf6	2.25776	PHD finger protein 6
Phip	3.31556	pleckstrin homology domain interacting protein
Phka1	4.56896	phosphorylase kinase alpha 1
Phkb	3.15575	phosphorylase kinase beta
Phkg2	2.79889	phosphorylase kinase, gamma 2 (testis)
Phlpp2	2.82767	PH domain and leucine rich repeat protein phosphatase 2
Phox2b	3.7882	paired-like homeobox 2b
Pi16	2.43347	peptidase inhibitor 16
Pias1	2.09677	protein inhibitor of activated STAT 1
Pias3	2.30767	protein inhibitor of activated STAT 3
Pick1	3.75369	protein interacting with C kinase 1
Pid1	2.99938	phosphotyrosine interaction domain containing 1
Pigg	2.08194	phosphatidylinositol glycan anchor biosynthesis, class G
Pigh	2.78373	phosphatidylinositol glycan anchor biosynthesis, class H
Pigk	2.39967	phosphatidylinositol glycan anchor biosynthesis, class K
Pik3ip1	4.98237	phosphoinositide-3-kinase interacting protein 1
[truncated: 941 more rows]

## Sheet: 31
Table S1. Downregulated genes in eMCs expressing SS18-SSX1.
Gene Symbol	FC (SS18-SSX vs Vector 48h)	Gene Title
1110012J17Rik	-2.30548	RIKEN cDNA 1110012J17 gene
Bmp7	-3.05533	bone morphogenetic protein 7
Cdkn2a	-3.07734	cyclin-dependent kinase inhibitor 2A
Col16a1	-2.33478	collagen, type XVI, alpha 1
Ddit4l	-2.1245	DNA-damage-inducible transcript 4-like
Fry	-2.80901	furry homolog (Drosophila)
Hhip	-2.62015	Hedgehog-interacting protein
Irx3	-2.19212	Iroquois related homeobox 3 (Drosophila)
Kctd4	-2.09705	potassium channel tetramerisation domain containing 4
Klf15	-2.17733	Kruppel-like factor 15
Lef1	-2.22384	lymphoid enhancer binding factor 1
Lrrc16a	-2.13796	leucine rich repeat containing 16A
Ltbp3	-2.278	latent transforming growth factor beta binding protein 3
Matn4	-2.25663	matrilin 4
Msi2	-2.50052	Musashi homolog 2 (Drosophila)
Mtap2	-3.24925	microtubule-associated protein 2
Mycn	-123.716	v-myc myelocytomatosis viral related oncogene, neuroblastoma derived (avian)
Nebl	-4.15417	nebulette
Pde4dip	-2.36174	phosphodiesterase 4D interacting protein (myomegalin)
Phlda2	-2.58587	pleckstrin homology-like domain, family A, member 2
Pof1b	-2.26708	premature ovarian failure 1B
Ppp3ca	-2.00634	protein phosphatase 3, catalytic subunit, alpha isoform
Rdh10	-2.22665	retinol dehydrogenase 10 (all-trans)
Runx3	-2.24243	runt related transcription factor 3
Sdk2	-2.69355	sidekick homolog 2 (chicken)
Slc35a2	-2.07644	solute carrier family 35 (UDP-galactose transporter), member A2
Sox6	-2.31723	SRY-box containing gene 6
Sparcl1	-2.43097	SPARC-like 1
Tenc1	-2.37477	tensin like C1 domain-containing phosphatase
Tspyl4	-2.26945	TSPY-like 4
Wwp2	-2.2923	WW domain containing E3 ubiquitin protein ligase 2

## Sheet: 151
Table S1. Common downregulated genes in synovial sarcoma and eMCs expressing SS18-SSX1.
Gene Symbol	FC (SS vs Normal)	FC (SS18-SSX vs Vector 48h)	Gene Title
1500015O10Rik	-13.0766	-2.375	RIKEN cDNA 1500015O10 gene
2610018G03Rik	-98.3501	-2.26379	RIKEN cDNA 2610018G03 gene
3110079O15Rik	-170.286	-2.14076	RIKEN cDNA 3110079O15 gene
3830612M24	-6.06678	-3.09987	hypothetical protein 3830612M24
5430407P10Rik	-3.01252	-2.41629	RIKEN cDNA 5430407P10 gene
A230065H16Rik	-15.9095	-2.31363	RIKEN cDNA A230065H16 gene
A330049M08Rik	-37.1517	-3.18213	RIKEN cDNA A330049M08 gene
Abhd2	-2.76957	-2.01633	abhydrolase domain containing 2
Acan	-116.801	-3.00928	aggrecan
Aldh18a1	-3.74237	-2.02573	aldehyde dehydrogenase 18 family, member A1
Aldh1l2	-24.7795	-2.82962	aldehyde dehydrogenase 1 family, member L2
Ank	-10.0741	-2.12423	progressive ankylosis
Asns	-14.9563	-2.02915	asparagine synthetase
AU020094	-5.14375	-2.13025	expressed sequence AU020094
Baiap2l1	-5.81801	-2.23305	BAI1-associated protein 2-like 1
Bcat1	-8.50673	-2.34542	branched chain aminotransferase 1, cytosolic
Bend6	-13.648	-3.8224	BEN domain containing 6
Bmp2	-5.9574	-2.01252	bone morphogenetic protein 2
Bmp6	-4.10513	-2.82034	bone morphogenetic protein 6
C1qtnf3	-81.9193	-2.09824	C1q and tumor necrosis factor related protein 3
Car6	-17.0177	-2.05455	carbonic anhydrase 6
Cdk6	-7.10215	-2.12496	cyclin-dependent kinase 6
Cdkn2b	-4.40421	-2.74136	cyclin-dependent kinase inhibitor 2B (p15, inhibits CDK4)
Cgref1	-14.4227	-2.13208	cell growth regulator with EF hand domain 1
Chac1	-12.1245	-2.35522	ChaC, cation transport regulator-like 1 (E. coli)
Chad	-17.1102	-2.28642	chondroadherin
Chadl	-3.76912	-2.20508	chondroadherin-like
Chst11	-9.32842	-2.46094	carbohydrate sulfotransferase 11
Chsy3	-3.79508	-2.32077	chondroitin sulfate synthase 3
Cmtm5	-8.68875	-2.78842	CKLF-like MARVEL transmembrane domain containing 5
Col10a1	-16.4647	-3.47199	collagen, type X, alpha 1
Col11a2	-31.4042	-3.56936	collagen, type XI, alpha 2
Col27a1	-2.87399	-2.41587	collagen, type XXVII, alpha 1
Col9a1	-60.4894	-2.38324	collagen, type IX, alpha 1
Col9a2	-23.7372	-3.31681	collagen, type IX, alpha 2
Col9a3	-99.355	-2.55134	collagen, type IX, alpha 3
Cpm	-2.51794	-3.28727	carboxypeptidase M
Csgalnact1	-41.3861	-2.68109	chondroitin sulfate N-acetylgalactosaminyltransferase 1
Cspg4	-13.6703	-2.39465	chondroitin sulfate proteoglycan 4
Ctdspl	-2.64147	-2.14372	CTD (carboxy-terminal domain, RNA polymerase II, polypeptide A) small phosphatase-like
Cth	-34.3425	-4.10298	cystathionase (cystathionine gamma-lyase)
Cxcl3	-27.4399	-2.09346	chemokine (C-X-C motif) ligand 3
D630045J12Rik	-3.97238	-2.151	RIKEN cDNA D630045J12 gene
D6Mm5e	-4.11549	-2.92294	DNA segment, Chr 6, Miriam Meisler 5, expressed
Dmp1	-8.22394	-3.60855	dentin matrix protein 1
Dok1	-10.7837	-2.44593	docking protein 1
Edil3	-9.31835	-2.45675	EGF-like repeats and discoidin I-like domains 3
Efcab1	-11.3305	-4.44211	EF hand calcium binding domain 1
Enpp1	-43.9213	-2.09728	ectonucleotide pyrophosphatase/phosphodiesterase 1
Epcam	-4.4469	-2.05877	epithelial cell adhesion molecule
Epyc	-235.948	-2.50921	epiphycan
Etv5	-4.68289	-2.28523	ets variant gene 5
Extl1	-4.16982	-2.72525	exostoses (multiple)-like 1
F13a1	-10.2403	-2.17991	coagulation factor XIII, A1 subunit
F5	-6.37926	-2.76856	coagulation factor V
Fam101a	-24.7041	-2.52827	family with sequence similarity 101, member A
Fam89a	-4.39316	-2.04328	family with sequence similarity 89, member A
Fbln7	-27.1471	-2.13387	fibulin 7
Fgfr3	-3.18095	-2.93609	fibroblast growth factor receptor 3
Fgfrl1	-7.03843	-2.25895	fibroblast growth factor receptor-like 1
Flnb	-2.82557	-2.04131	filamin, beta
Foxa2	-5.23178	-2.54992	forkhead box A2
Foxa3	-13.2604	-3.10994	forkhead box A3
Fzd9	-21.4026	-2.38397	frizzled homolog 9 (Drosophila)
Galnt3	-19.7101	-4.13589	UDP-N-acetyl-alpha-D-galactosamine:polypeptide N-acetylgalactosaminyltransferase 3
Glt25d2	-4.12685	-2.28527	glycosyltransferase 25 domain containing 2
Gm7536	-3.59827	-2.38195	Predicted gene 7536
Gna14	-5.09626	-2.3949	guanine nucleotide binding protein, alpha 14
Gpc6	-7.33131	-2.33726	glypican 6
Gpr30	-3.1363	-2.15877	G protein-coupled receptor 30
Gpr64	-9.09305	-2.19222	G protein-coupled receptor 64
Gpt2	-3.88667	-2.60132	glutamic pyruvate transaminase (alanine aminotransferase) 2
Hao1	-3.29216	-2.1959	hydroxyacid oxidase 1, liver
Hapln1	-49.9827	-2.09673	hyaluronan and proteoglycan link protein 1
Ica1	-3.34146	-2.26967	islet cell autoantigen 1
Idua	-18.0593	-2.57961	Iduronidase, alpha-L-
Igf2	-14.3237	-2.02263	insulin-like growth factor 2
Kank1	-3.35082	-2.09043	KN motif and ankyrin repeat domains 1
Kcnq5	-2.73906	-2.09733	potassium voltage-gated channel, subfamily Q, member 5
Kctd4	-4.09457	-3.312	potassium channel tetramerisation domain containing 4
Klk10	-8.87173	-4.0913	kallikrein related-peptidase 10
Klk8	-18.8416	-3.5912	kallikrein related-peptidase 8
Leprel1	-14.0225	-2.26604	leprecan-like 1
LOC100503149 /// Sox5	-7.01952	-2.18103	hypothetical LOC100503149 /// SRY-box containing gene 5
Loxl3	-53.3634	-2.60389	lysyl oxidase-like 3
Loxl4	-14.3328	-2.02635	lysyl oxidase-like 4
Lrrc17	-28.909	-2.40617	leucine rich repeat containing 17
Matn1	-123.983	-2.63296	matrilin 1, cartilage matrix protein
Mei4	-2.3294	-2.10616	meiosis-specific, MEI4 homolog (S. cerevisiae)
Mfi2	-36.6325	-2.91591	antigen p97 (melanoma associated) identified by monoclonal antibodies 133.2 and 96.5
Mgst2	-27.0467	-3.0212	microsomal glutathione S-transferase 2
Mia1	-49.7568	-2.25108	melanoma inhibitory activity 1
Mmp16	-3.42731	-2.44693	matrix metallopeptidase 16
Moxd1	-14.0331	-2.27798	monooxygenase, DBH-like 1
Mpl	-4.95765	-2.06407	myeloproliferative leukemia virus oncogene
Mras	-6.05045	-2.60992	muscle and microspikes RAS
Mthfd2	-6.71115	-2.03373	methylenetetrahydrofolate dehydrogenase (NAD+ dependent), methenyltetrahydrofolate cyclohydrolase
Npas3	-2.86153	-2.30785	neuronal PAS domain protein 3
Nt5e	-12.0858	-3.20782	5' nucleotidase, ecto
Pak3	-8.62442	-2.32667	p21 protein (Cdc42/Rac)-activated kinase 3
Panx3	-12.8867	-2.26676	pannexin 3
Papss2	-9.51243	-2.41255	3'-phosphoadenosine 5'-phosphosulfate synthase 2
Pck2	-4.23519	-2.33797	phosphoenolpyruvate carboxykinase 2 (mitochondrial)
Pcolce2	-4.64362	-2.09921	procollagen C-endopeptidase enhancer 2
Peg3	-54.1046	-2.04526	paternally expressed 3
Pir	-20.1044	-2.34387	pirin
Pitpnc1	-3.10865	-2.48558	phosphatidylinositol transfer protein, cytoplasmic 1
Pla2g5	-6.62779	-3.20502	phospholipase A2, group V
Plagl1	-9.35382	-2.0628	pleiomorphic adenoma gene-like 1
Ppbp	-2.32021	-2.18663	pro-platelet basic protein
Prkg2	-15.3217	-4.82844	protein kinase, cGMP-dependent, type II
Prss22	-10.28	-3.68277	protease, serine, 22
Pycr1	-3.50142	-2.72275	pyrroline-5-carboxylate reductase 1
Rab11fip4	-4.39643	-2.27656	RAB11 family interacting protein 4 (class II)
Rab27b	-4.40973	-2.36197	RAB27b, member RAS oncogene family
Rab39b	-4.36303	-3.27699	RAB39B, member RAS oncogene family
Rnf39	-17.2665	-2.38453	Ring finger protein 39
Rtel1	-18.9299	-2.94368	regulator of telomere elongation helicase 1
Scin	-42.1186	-2.81208	scinderin
Sec16b	-10.1171	-2.74759	SEC16 homolog B (S. cerevisiae)
Shf	-3.52516	-2.10959	Src homology 2 domain containing F
Slc14a1	-2.80239	-2.33517	solute carrier family 14 (urea transporter), member 1
Slc1a1	-3.73769	-2.93216	solute carrier family 1 (neuronal/epithelial high affinity glutamate transporter, system Xag), member 1
Slc1a4	-2.81149	-2.52422	solute carrier family 1 (glutamate/neutral amino acid transporter), member 4
Slc26a2	-3.16524	-2.29171	solute carrier family 26 (sulfate transporter), member 2
Slc35d1	-3.49873	-2.32705	solute carrier family 35 (UDP-glucuronic acid/UDP-N-acetylgalactosamine dual transporter), member D1
Slc38a3	-5.2386	-2.6606	solute carrier family 38, member 3
Slc7a3	-14.0716	-2.83374	solute carrier family 7 (cationic amino acid transporter, y+ system), member 3
Smpd3	-3.38348	-2.12027	sphingomyelin phosphodiesterase 3, neutral
Smyd5	-4.71201	-2.21672	SET and MYND domain containing 5
Sorbs1	-4.18737	-2.01436	sorbin and SH3 domain containing 1
Sorbs2	-12.0489	-2.53445	sorbin and SH3 domain containing 2
Sox5	-4.30041	-2.0436	SRY-box containing gene 5
Sox9	-10.6908	-3.02185	SRY-box containing gene 9
Stk32b	-6.14566	-2.95819	serine/threonine kinase 32B
Susd5	-114.196	-2.61855	sushi domain containing 5
Tgfa	-8.46718	-2.2205	transforming growth factor alpha
Timp3	-21.7185	-2.00027	tissue inhibitor of metalloproteinase 3
Tinagl1	-5.25379	-2.05711	tubulointerstitial nephritis antigen-like 1
Tmem56	-2.60962	-2.4291	transmembrane protein 56
Tnfrsf11b	-90.0076	-2.44924	tumor necrosis factor receptor superfamily, member 11b (osteoprotegerin)
Trib3	-10.3152	-2.55131	tribbles homolog 3 (Drosophila)
Trpm6	-13.8287	-2.33344	transient receptor potential cation channel, subfamily M, member 6
Trpv4	-8.04012	-2.42586	transient receptor potential cation channel, subfamily V, member 4
U90926	-11.2151	-2.29326	cDNA sequence U90926
Ucma	-27.1578	-2.16819	upper zone of growth plate and cartilage matrix associated
Unc5c	-3.68506	-3.18911	unc-5 homolog C (C. elegans)
Unc80	-2.69293	-2.81014	unc-80 homolog (C. elegans)
Wwp2	-9.34283	-2.77419	WW domain containing E3 ubiquitin protein ligase 2
Zfp385b	-8.82102	-2.76016	zinc finger protein 385B
Zfp385c	-4.99906	-2.25954	zinc finger protein 385C

## Sheet: 1980
Table S1. Downregulated genes in synovial sarcoma.
Gene Symbol	FC (SS vs Normal)	Gene Title
0610007L01Rik	-3.05144	RIKEN cDNA 0610007L01 gene
0610040J01Rik	-2.70394	RIKEN cDNA 0610040J01 gene
1110007C09Rik	-2.41853	RIKEN cDNA 1110007C09 gene
1110018J18Rik	-3.40531	RIKEN cDNA 1110018J18 gene
1110020G09Rik	-2.90167	RIKEN cDNA 1110020G09 gene
1110034A24Rik	-2.50817	RIKEN cDNA 1110034A24 gene
1110036O03Rik	-2.11662	RIKEN cDNA 1110036O03 gene
1110038B12Rik	-2.36039	RIKEN cDNA 1110038B12 gene
1200016E24Rik	-2.114	RIKEN cDNA 1200016E24 gene
1300014I06Rik	-6.94423	RIKEN cDNA 1300014I06 gene
1500001M20Rik	-2.02431	RIKEN cDNA 1500001M20 gene
1500003O03Rik	-2.66764	RIKEN cDNA 1500003O03 gene
1500009L16Rik	-6.20597	RIKEN cDNA 1500009L16 gene
1600012F09Rik	-2.08994	RIKEN cDNA 1600012F09 gene
1600012H06Rik	-2.94118	RIKEN cDNA 1600012H06 gene
1700025G04Rik	-2.23395	RIKEN cDNA 1700025G04 gene
1700026L06Rik	-4.04585	RIKEN cDNA 1700026L06 gene
1700029F09Rik	-2.71626	RIKEN cDNA 1700029F09 gene
1700034H14Rik	-2.05652	RIKEN cDNA 1700034H14 gene
1810014B01Rik	-4.96832	RIKEN cDNA 1810014B01 gene
2010002N04Rik	-4.85842	RIKEN cDNA 2010002N04 gene
2010106G01Rik	-4.53336	RIKEN cDNA 2010106G01 gene
2010204K13Rik	-3.02716	RIKEN cDNA 2010204K13 gene
2010317E24Rik	-2.15361	RIKEN cDNA 2010317E24 gene
2210020M01Rik	-2.47705	RIKEN cDNA 2210020M01 gene
2310009B15Rik	-2.19572	RIKEN cDNA 2310009B15 gene
2410006H16Rik	-2.44742	RIKEN cDNA 2410006H16 gene
2410042D21Rik	-2.13657	RIKEN cDNA 2410042D21 gene
2500002B13Rik	-2.27755	RIKEN cDNA 2500002B13 gene
2610017I09Rik	-2.24008	RIKEN cDNA 2610017I09 gene
2610021K21Rik	-3.20939	RIKEN cDNA 2610021K21 gene
2610039C10Rik	-2.54771	RIKEN cDNA 2610039C10 gene
2610318N02Rik	-2.26255	RIKEN cDNA 2610318N02 gene
2700007P21Rik	-6.76311	RIKEN cDNA 2700007P21 gene
2700078E11Rik	-2.29828	RIKEN cDNA 2700078E11 gene
2700094K13Rik	-2.08829	RIKEN cDNA 2700094K13 gene
2700099C18Rik	-4.36841	NDC80 homolog, kinetochore complex component pseudogene
2810004N23Rik	-2.87549	RIKEN cDNA 2810004N23 gene
2810021B07Rik	-2.17086	RIKEN cDNA 2810021B07 gene
2810025M15Rik	-4.10959	RIKEN cDNA 2810025M15 gene
2810055F11Rik	-5.42818	RIKEN cDNA 2810055F11 gene
2810408I11Rik	-3.17159	RIKEN cDNA 2810408I11 gene
2810417H13Rik	-5.22005	RIKEN cDNA 2810417H13 gene
3110003A17Rik	-4.46529	RIKEN cDNA 3110003A17 gene
3110027N22Rik	-2.17597	RIKEN cDNA 3110027N22 gene
3110035C09Rik	-2.3195	RIKEN cDNA 3110035C09 gene
3110082D06Rik	-3.45874	RIKEN cDNA 3110082D06 gene
3200002M19Rik	-4.19479	RIKEN cDNA 3200002M19 gene
3830403N18Rik /// Xlr	-2.21686	RIKEN cDNA 3830403N18 gene /// X-linked lymphocyte-regulated complex
4631416L12Rik	-2.3403	RIKEN cDNA 4631416L12 gene
4632434I11Rik	-6.02493	RIKEN cDNA 4632434I11 gene
4930447F24Rik	-2.12219	RIKEN cDNA 4930447F24 gene
4930503L19Rik	-2.38736	RIKEN cDNA 4930503L19 gene
4930523C07Rik	-2.14121	RIKEN cDNA 4930523C07 gene
4930547N16Rik	-4.82301	RIKEN cDNA 4930547N16 gene
4930556A12Rik	-2.00281	RIKEN cDNA 4930556A12 gene
4930579G24Rik	-2.27678	RIKEN cDNA 4930579G24 gene
4931428A05Rik	-2.04976	RIKEN cDNA 4931428A05 gene
4932431P20Rik	-2.44321	RIKEN cDNA 4932431P20 gene
4932431P20Rik /// Hmg1l1 /// Hmgb1 /// Hmgb1l	-5.03638	RIKEN cDNA 4932431P20 gene /// high-mobility group (nonhistone chromosomal) protein 1-like 1 /// high mobility group box 1 /// high mobility group box 1-like
4933403G14Rik	-2.11118	RIKEN cDNA 4933403G14 gene
4933413G19Rik /// Foxm1 /// Pebp1	-3.68031	RIKEN cDNA 4933413G19 gene /// forkhead box M1 /// phosphatidylethanolamine binding protein 1
4933439F18Rik	-2.28393	RIKEN cDNA 4933439F18 gene
5031425E22Rik	-2.77236	RIKEN cDNA 5031425E22 gene
5430416N02Rik	-2.6115	RIKEN cDNA 5430416N02 gene
5730528L13Rik	-2.20383	RIKEN cDNA 5730528L13 gene
6230427J02Rik	-4.84646	RIKEN cDNA 6230427J02 gene
6330403K07Rik	-5.88511	RIKEN cDNA 6330403K07 gene
6330406I15Rik	-9.03589	RIKEN cDNA 6330406I15 gene
6330512M04Rik	-2.36565	RIKEN cDNA 6330512M04 gene
6330577E15Rik	-2.47519	RIKEN cDNA 6330577E15 gene
6720463M24Rik	-2.47391	RIKEN cDNA 6720463M24 gene
6720475J19Rik	-2.7328	RIKEN cDNA 6720475J19 gene
9030425E11Rik	-5.15041	RIKEN cDNA 9030425E11 gene
9230110C19Rik	-3.69892	RIKEN cDNA 9230110C19 gene
9930013L23Rik	-14.9008	RIKEN cDNA 9930013L23 gene
A130040M12Rik	-4.68952	RIKEN cDNA A130040M12 gene
A230046K03Rik	-2.27958	RIKEN cDNA A230046K03 gene
A2m	-2.44201	alpha-2-macroglobulin
A4galt	-3.35114	alpha 1,4-galactosyltransferase
A630033H20Rik	-13.9148	RIKEN cDNA A630033H20 gene
A930004D18Rik	-3.27359	RIKEN cDNA A930004D18 gene
A930038C07Rik	-2.37507	RIKEN cDNA A930038C07 gene
Aasdhppt	-3.17014	aminoadipate-semialdehyde dehydrogenase-phosphopantetheinyl transferase
Abcb1b	-3.32068	ATP-binding cassette, sub-family B (MDR/TAP), member 1B
Abcc1	-2.07337	ATP-binding cassette, sub-family C (CFTR/MRP), member 1
Abce1	-2.21435	ATP-binding cassette, sub-family E (OABP), member 1
Abhd1	-2.3645	abhydrolase domain containing 1
Abhd2	-2.67653	abhydrolase domain containing 2
Acaa1b	-4.62142	acetyl-Coenzyme A acyltransferase 1B
Acat2 /// Acat3	-2.08023	acetyl-Coenzyme A acetyltransferase 2 /// acetyl-Coenzyme A acetyltransferase 3
Acbd3	-2.53809	acyl-Coenzyme A binding domain containing 3
Acn9	-2.59019	ACN9 homolog (S. cerevisiae)
Acot1	-4.27946	acyl-CoA thioesterase 1
Acot1 /// Acot2	-3.80121	acyl-CoA thioesterase 1 /// acyl-CoA thioesterase 2
Acot11	-2.09073	acyl-CoA thioesterase 11
Acot2	-2.34011	acyl-CoA thioesterase 2
Acox2	-2.16897	acyl-Coenzyme A oxidase 2, branched chain
Acp1	-5.29151	acid phosphatase 1, soluble
Acsl4	-2.49476	acyl-CoA synthetase long-chain family member 4
Acta2	-6.30097	actin, alpha 2, smooth muscle, aorta
Actg2	-2.97779	actin, gamma 2, smooth muscle, enteric
Acvr1	-2.58503	activin A receptor, type 1
Ada	-2.28814	adenosine deaminase
Adam10	-2.04738	a disintegrin and metallopeptidase domain 10
Adam12	-2.15177	a disintegrin and metallopeptidase domain 12 (meltrin alpha)
Adam17	-2.65593	a disintegrin and metallopeptidase domain 17
Adam19	-3.22821	a disintegrin and metallopeptidase domain 19 (meltrin beta)
Adam8	-4.26631	a disintegrin and metallopeptidase domain 8
Adamts1	-2.56572	a disintegrin-like and metallopeptidase (reprolysin type) with thrombospondin type 1 motif, 1
Adamts2	-2.51739	a disintegrin-like and metallopeptidase (reprolysin type) with thrombospondin type 1 motif, 2
Adamts3	-5.41334	a disintegrin-like and metallopeptidase (reprolysin type) with thrombospondin type 1 motif, 3
Adamts4	-2.32374	a disintegrin-like and metallopeptidase (reprolysin type) with thrombospondin type 1 motif, 4
Adamts5	-5.34697	a disintegrin-like and metallopeptidase (reprolysin type) with thrombospondin type 1 motif, 5 (aggrecanase-2)
Adat2	-2.10976	adenosine deaminase, tRNA-specific 2, TAD2 homolog (S. cerevisiae)
Adat3 /// Scamp4	-2.01938	adenosine deaminase, tRNA-specific 3, TAD2 homolog (S. cerevisiae) /// secretory carrier membrane protein 4
Adh7	-3.11501	alcohol dehydrogenase 7 (class IV), mu or sigma polypeptide
Adhfe1	-3.7831	alcohol dehydrogenase, iron containing, 1
Adk	-3.57769	adenosine kinase
Adnp /// Dpm1	-2.31702	activity-dependent neuroprotective protein /// dolichol-phosphate (beta-D) mannosyltransferase 1
Adpgk	-2.15685	ADP-dependent glucokinase
Aebp1	-3.16117	AE binding protein 1
Aen	-3.99717	apoptosis enhancing nuclease
Agfg1	-3.26064	ArfGAP with FG repeats 1
Agpat5	-2.00841	1-acylglycerol-3-phosphate O-acyltransferase 5 (lysophosphatidic acid acyltransferase, epsilon)
Agtr2	-10.3188	angiotensin II receptor, type 2
Ahcyl1	-3.42451	S-adenosylhomocysteine hydrolase-like 1
Ahr	-3.17339	aryl-hydrocarbon receptor
Ahrr	-2.26196	aryl-hydrocarbon receptor repressor
AI467606	-4.16208	expressed sequence AI467606
AI607873	-3.11208	expressed sequence AI607873
AI646023	-2.34073	expressed sequence AI646023
Aif1l	-3.55887	allograft inflammatory factor 1-like
Ak2	-2.67851	adenylate kinase 2
Ak4	-9.2671	adenylate kinase 4
Ak5	-4.93667	adenylate kinase 5
Akr1b8	-3.92522	aldo-keto reductase family 1, member B8
Akt1s1	-2.44995	AKT1 substrate 1 (proline-rich)
Akt2	-2.43369	thymoma viral proto-oncogene 2
Akt3	-4.20499	thymoma viral proto-oncogene 3
Aldh18a1	-3.17757	aldehyde dehydrogenase 18 family, member A1
Alg14	-2.92931	asparagine-linked glycosylation 14 homolog (yeast)
Alg5	-2.11203	asparagine-linked glycosylation 5 homolog (yeast, dolichyl-phosphate beta-glucosyltransferase)
Alg9	-2.08644	asparagine-linked glycosylation 9 homolog (yeast, alpha 1,2 mannosyltransferase)
Alpl	-2.17945	alkaline phosphatase, liver/bone/kidney
Alx1	-4.01969	ALX homeobox 1
Amotl2	-2.07554	angiomotin-like 2
Anapc10	-2.28189	anaphase promoting complex subunit 10
Anapc5	-2.68641	anaphase-promoting complex subunit 5
Angptl1	-5.26124	angiopoietin-like 1
Angptl2	-7.3693	angiopoietin-like 2
Anln	-7.82865	anillin, actin binding protein
Anxa3	-5.30872	annexin A3
Anxa4	-2.64623	annexin A4
Anxa8	-10.4463	annexin A8
Ap2a2	-2.57169	adaptor protein complex AP-2, alpha 2 subunit
Ap3m1	-4.65083	adaptor-related protein complex 3, mu 1 subunit
Ap3s1	-2.80764	adaptor-related protein complex 3, sigma 1 subunit
Apbb2	-2.24464	amyloid beta (A4) precursor protein-binding, family B, member 2
Api5	-4.11551	apoptosis inhibitor 5
Apol7a /// Apol7c /// Gm8221	-2.23304	apolipoprotein L 7a /// apolipoprotein L 7c /// apolipoprotein L, 3-like
Apol9a /// Apol9b	-5.49476	apolipoprotein L 9a /// apolipoprotein L 9b
Apool	-2.27052	apolipoprotein O-like
Arcn1	-3.6118	archain 1
Arf1	-2.04325	ADP-ribosylation factor 1
Arf2	-2.72551	ADP-ribosylation factor 2
Arf4	-4.35283	ADP-ribosylation factor 4
Arf6	-4.6622	ADP-ribosylation factor 6
Arhgap11a	-3.11266	Rho GTPase activating protein 11A
Arhgap24	-2.28233	Rho GTPase activating protein 24
Arhgap6	-2.24333	Rho GTPase activating protein 6
Arhgdib	-4.6913	Rho, GDP dissociation inhibitor (GDI) beta
Arhgef3	-3.85466	Rho guanine nucleotide exchange factor (GEF) 3
Arih1	-2.25002	ariadne ubiquitin-conjugating enzyme E2 binding protein homolog 1 (Drosophila)
Arl4c	-2.24612	ADP-ribosylation factor-like 4C
Arl5a	-2.56219	ADP-ribosylation factor-like 5A
Arl5b	-2.65674	ADP-ribosylation factor-like 5B
Arl6ip6	-2.38458	ADP-ribosylation factor-like 6 interacting protein 6
Arl8b	-2.99235	ADP-ribosylation factor-like 8B
Armcx4 /// LOC100504837	-3.25184	armadillo repeat containing, X-linked 4 /// armadillo repeat-containing X-linked protein 5-like
Arpp19	-2.09206	cAMP-regulated phosphoprotein 19
Arrdc4	-3.34249	arrestin domain containing 4
Arsi	-9.11788	arylsulfatase i
Arsj	-11.4979	arylsulfatase J
Asb4	-11.3386	ankyrin repeat and SOCS box-containing 4
Ascc3	-3.02876	activating signal cointegrator 1 complex subunit 3
Asf1b	-2.78846	ASF1 anti-silencing function 1 homolog B (S. cerevisiae)
Aspm	-3.70538	asp (abnormal spindle)-like, microcephaly associated (Drosophila)
Aspn	-11.0632	asporin
Atf4	-3.73833	activating transcription factor 4
Atg12	-4.47176	autophagy-related 12 (yeast)
Atl2	-2.35694	atlastin GTPase 2
Atl3	-2.57555	atlastin GTPase 3
Atp10a	-7.90357	ATPase, class V, type 10A
Atp1b3	-2.03394	ATPase, Na+/K+ transporting, beta 3 polypeptide
Atp6v0d2	-2.26437	ATPase, H+ transporting, lysosomal V0 subunit D2
Aurka	-9.0835	aurora kinase A
Aurkb	-13.1046	aurora kinase B
Avpr1a	-19.0158	arginine vasopressin receptor 1A
AW551984	-12.7375	expressed sequence AW551984
Axl	-2.62661	AXL receptor tyrosine kinase
Azin1	-2.44015	antizyme inhibitor 1
B230120H23Rik	-2.03515	RIKEN cDNA B230120H23 gene
B3galnt1	-9.13515	UDP-GalNAc:betaGlcNAc beta 1,3-galactosaminyltransferase, polypeptide 1
B3gnt5	-3.30337	UDP-GlcNAc:betaGal beta-1,3-N-acetylglucosaminyltransferase 5
B3gnt9-ps	-4.44982	UDP-GlcNAc:betaGal beta-1,3-N-acetylglucosaminyltransferase 9, pseudogene
B4galt6	-3.02905	UDP-Gal:betaGlcNAc beta 1,4-galactosyltransferase, polypeptide 6
B4galt7	-2.21972	xylosylprotein beta1,4-galactosyltransferase, polypeptide 7 (galactosyltransferase I)
Bag2	-2.61655	BCL2-associated athanogene 2
Bambi	-5.02086	BMP and activin membrane-bound inhibitor, homolog (Xenopus laevis)
Banf1	-2.5777	barrier to autointegration factor 1
Baz1a	-2.22826	bromodomain adjacent to zinc finger domain 1A
Baz1a /// LOC100505185	-2.71733	bromodomain adjacent to zinc finger domain 1A /// bromodomain adjacent to zinc finger domain protein 1A-like
Bbx	-3.9833	bobby sox homolog (Drosophila)
BC010981	-2.39799	cDNA sequence BC010981
BC026585	-2.67544	cDNA sequence BC026585
BC027231	-2.40963	cDNA sequence BC027231
BC031781	-2.50425	CDNA sequence BC031781
BC042782	-2.95421	cDNA sequence BC042782
BC055324	-2.77239	cDNA sequence BC055324
BC100530 /// Stfa1	-4.7397	cDNA sequence BC100530 /// stefin A1
Bcar1	-2.29122	breast cancer anti-estrogen resistance 1
Bcl10	-3.30381	B-cell leukemia/lymphoma 10
Bet1	-3.23141	blocked early in transport 1 homolog (S. cerevisiae)
Bglap /// Bglap-rs1 /// Bglap2	-4.22166	bone gamma carboxyglutamate protein /// bone gamma-carboxyglutamate protein, related sequence 1 /// bone gamma-carboxyglutamate protein 2
Bgn	-6.07427	biglycan
Birc5	-8.19011	baculoviral IAP repeat-containing 5
Blm	-2.39775	Bloom syndrome, RecQ helicase-like
Bmp5	-5.09354	bone morphogenetic protein 5
Bmpr1a	-2.21652	bone morphogenetic protein receptor, type 1A
Bnc1	-4.03097	basonuclin 1
Bre	-3.13781	brain and reproductive organ-expressed protein
Bri3bp	-2.13769	Bri3 binding protein
Brix1	-2.23563	BRX1, biogenesis of ribosomes, homolog (S. cerevisiae)
Brwd1	-2.58668	bromodomain and WD repeat domain containing 1
Bst1	-2.87116	bone marrow stromal cell antigen 1
Bst2	-2.6391	bone marrow stromal cell antigen 2
Btbd19	-2.40365	BTB (POZ) domain containing 19
Btg1	-2.87346	B-cell translocation gene 1, anti-proliferative
Btg3 /// Gm7334	-4.55027	B-cell translocation gene 3 /// B-cell translocation gene 3 pseudogene
Bub1	-6.94251	budding uninhibited by benzimidazoles 1 homolog (S. cerevisiae)
Bub1b	-5.76875	budding uninhibited by benzimidazoles 1 homolog, beta (S. cerevisiae)
Bzw1	-6.58708	basic leucine zipper and W2 domains 1
Bzw2	-3.00949	basic leucine zipper and W2 domains 2
C030034E14Rik	-2.56928	RIKEN cDNA C030034E14 gene
C130050O18Rik	-2.79828	RIKEN cDNA C130050O18 gene
C1galt1	-6.1849	core 1 synthase, glycoprotein-N-acetylgalactosamine 3-beta-galactosyltransferase, 1
C330027C09Rik	-8.50119	RIKEN cDNA C330027C09 gene
C3ar1	-6.22973	complement component 3a receptor 1
C79407	-4.1731	expressed sequence C79407
Cab39l	-4.04843	calcium binding protein 39-like
Cald1	-6.09421	caldesmon 1
Calml3	-6.86746	calmodulin-like 3
Calml4	-4.93808	calmodulin-like 4
Calu	-5.81576	calumenin
Camk2d	-3.08087	calcium/calmodulin-dependent protein kinase II, delta
Canx	-2.62525	calnexin
Capg	-2.76123	capping protein (actin filament), gelsolin-like
Capn6	-28.7483	calpain 6
Caprin1	-2.71885	cell cycle associated protein 1
Capzb	-3.36188	capping protein (actin filament) muscle Z-line, beta
Car13	-7.82426	carbonic anhydrase 13
Car2	-2.02008	carbonic anhydrase 2
Car9	-3.33739	carbonic anhydrase 9
Carhsp1	-2.78705	calcium regulated heat stable protein 1
Cars	-5.31938	cysteinyl-tRNA synthetase
Casc5	-2.95359	cancer susceptibility candidate 5
Casp12	-3.41305	caspase 12
Casp3	-4.05464	caspase 3
Casp4	-5.05467	caspase 4, apoptosis-related cysteine peptidase
Cav1	-2.32952	caveolin 1, caveolae protein
Cav2	-5.0475	caveolin 2
Cbr2	-2.84234	carbonyl reductase 2
Cbwd1	-2.52622	COBW domain containing 1
Cbx3	-2.02216	chromobox homolog 3 (Drosophila HP1 gamma)
Ccbe1	-2.24803	collagen and calcium binding EGF domains 1
Ccdc109a	-2.35187	coiled-coil domain containing 109A
Ccdc34	-2.80149	coiled-coil domain containing 34
Ccdc50	-2.20169	coiled-coil domain containing 50
Ccdc58	-3.30278	coiled-coil domain containing 58
Ccdc59	-2.20631	coiled-coil domain containing 59
Ccdc80	-2.39546	coiled-coil domain containing 80
Ccdc86	-2.53158	coiled-coil domain containing 86
Ccdc93	-2.80086	coiled-coil domain containing 93
Ccdc99	-3.8206	coiled-coil domain containing 99
Cck	-2.80099	cholecystokinin
Ccl2	-38.7817	chemokine (C-C motif) ligand 2
Ccl3	-9.27709	chemokine (C-C motif) ligand 3
Ccl7	-15.6263	chemokine (C-C motif) ligand 7
Ccl9	-20.0829	chemokine (C-C motif) ligand 9
Ccna2	-8.54143	cyclin A2
Ccnb1	-14.7902	cyclin B1
Ccnb2	-5.75099	cyclin B2
Ccnc	-2.0058	cyclin C
Ccnd3	-2.06181	cyclin D3
Ccne1	-3.69334	cyclin E1
Ccne2	-2.70304	cyclin E2
Ccng1	-5.91688	cyclin G1
Ccny	-2.04217	cyclin Y
Ccr1	-4.09238	chemokine (C-C motif) receptor 1
Ccrl1	-2.45796	Chemokine (C-C motif) receptor-like 1
Cct3	-2.4703	chaperonin containing Tcp1, subunit 3 (gamma)
Cd109	-22.9468	CD109 antigen
Cd14	-5.61006	CD14 antigen
Cd200	-2.43559	CD200 antigen
Cd28	-2.1472	CD28 antigen
Cd2ap	-2.04084	CD2-associated protein
Cd300lb	-4.07554	CD300 antigen like family member B
Cd44	-7.49373	CD44 antigen
Cd68	-8.74999	CD68 antigen
Cd80	-2.62776	CD80 antigen
Cd9	-3.98076	CD9 antigen
Cdc20	-6.43669	cell division cycle 20 homolog (S. cerevisiae)
Cdc25c	-6.2889	cell division cycle 25 homolog C (S. pombe)
Cdc26	-2.32759	cell division cycle 26
Cdc27	-2.38813	cell division cycle 27 homolog (S. cerevisiae)
Cdc37l1	-2.12957	cell division cycle 37 homolog (S. cerevisiae)-like 1
Cdc42	-2.32566	cell division cycle 42 homolog (S. cerevisiae)
Cdc42ep3	-4.38515	CDC42 effector protein (Rho GTPase binding) 3
Cdc42se1	-2.00236	CDC42 small effector 1
Cdc45	-2.49607	cell division cycle 45 homolog (S. cerevisiae)
Cdc6	-2.6217	cell division cycle 6 homolog (S. cerevisiae)
Cdca2	-3.52938	cell division cycle associated 2
Cdca3	-3.8327	cell division cycle associated 3
Cdca4	-3.11339	cell division cycle associated 4
Cdca5	-5.10067	cell division cycle associated 5
Cdca8	-7.55318	cell division cycle associated 8
Cdhr4	-2.51506	cadherin-related family member 4
Cdk1	-7.80822	cyclin-dependent kinase 1
Cdk4	-2.41791	cyclin-dependent kinase 4
Cdk6	-5.04705	cyclin-dependent kinase 6
Cdk7	-2.24976	cyclin-dependent kinase 7
Cdkl4	-2.04647	cyclin-dependent kinase-like 4
Cdkn1a	-2.46087	cyclin-dependent kinase inhibitor 1A (P21)
Cdkn1c	-4.44484	cyclin-dependent kinase inhibitor 1C (P57)
Cdkn3	-10.4046	cyclin-dependent kinase inhibitor 3
Cdo1	-9.41953	cysteine dioxygenase 1, cytosolic
Cdr2	-2.50876	cerebellar degeneration-related 2
Cdt1	-2.96902	chromatin licensing and DNA replication factor 1
Cdv3	-3.16185	carnitine deficiency-associated gene expressed in ventricle 3
Cebpb	-8.0026	CCAAT/enhancer binding protein (C/EBP), beta
Cebpd	-4.45634	CCAAT/enhancer binding protein (C/EBP), delta
Celf1	-2.04136	CUGBP, Elav-like family member 1
Cenpa	-8.49557	centromere protein A
Cenpe	-4.23627	centromere protein E
Cenpf	-2.44632	centromere protein F
Cenph	-5.41405	centromere protein H
Cenpi	-5.6736	centromere protein I
Cenpk	-3.78204	centromere protein K
Cenpl	-3.09449	centromere protein L
Cenpm	-2.55134	centromere protein M
Cenpn	-4.19511	centromere protein N
Cenpp	-6.906	centromere protein P
Cenpq	-3.99107	centromere protein Q
Cenpw	-9.22278	centromere protein W
Cep55	-7.62351	centrosomal protein 55
Cetn4	-2.72878	centrin 4
Cggbp1	-3.97619	CGG triplet repeat binding protein 1
Cgrrf1	-2.03828	cell growth regulator with ring finger domain 1
Ch25h	-6.04132	cholesterol 25-hydroxylase
Chchd7	-2.43599	coiled-coil-helix-coiled-coil-helix domain containing 7
Chd4	-2.13558	chromodomain helicase DNA binding protein 4
Chek1	-2.91528	checkpoint kinase 1 homolog (S. pombe)
Chek2	-2.32133	CHK2 checkpoint homolog (S. pombe)
Chi3l1	-12.7379	chitinase 3-like 1
Chid1	-2.68348	chitinase domain containing 1
Chst7	-2.41406	carbohydrate (N-acetylglucosamino) sulfotransferase 7
Chsy1	-2.74629	chondroitin sulfate synthase 1
Ckap2	-4.95365	cytoskeleton associated protein 2
Ckap2l	-3.17478	cytoskeleton associated protein 2-like
Ckap4	-3.6701	cytoskeleton-associated protein 4
Cks2	-7.19464	CDC28 protein kinase regulatory subunit 2
Clcn5	-2.28578	chloride channel 5
Cldn10	-2.23318	claudin 10
Clec11a	-5.85548	C-type lectin domain family 11, member a
Clec4d	-16.3013	C-type lectin domain family 4, member d
Clec4n	-10.6219	C-type lectin domain family 4, member n
Clic4	-3.49501	chloride intracellular channel 4 (mitochondrial)
Clint1	-2.36756	clathrin interactor 1
Clns1a	-4.11061	chloride channel, nucleotide-sensitive, 1A
Cmc1	-2.29392	COX assembly mitochondrial protein homolog (S. cerevisiae)
Cmtm7	-2.76527	CKLF-like MARVEL transmembrane domain containing 7
Cnih4	-3.36893	cornichon homolog 4 (Drosophila)
Cnksr3	-4.35619	Cnksr family member 3
Cnn3	-3.13945	calponin 3, acidic
Cnot7	-2.7414	CCR4-NOT transcription complex, subunit 7
Cnrip1	-2.16227	cannabinoid receptor interacting protein 1
Cobll1	-14.78	Cobl-like 1
Col11a1	-49.1332	collagen, type XI, alpha 1
Col12a1	-4.35444	collagen, type XII, alpha 1
Col1a2	-4.55125	collagen, type I, alpha 2
Col2a1	-13.0774	collagen, type II, alpha 1
Col5a1	-2.15232	collagen, type V, alpha 1
Col6a1	-6.32698	collagen, type VI, alpha 1
Col6a2	-3.3429	collagen, type VI, alpha 2
Col6a3	-7.46606	collagen, type VI, alpha 3
Col8a1	-2.58771	collagen, type VIII, alpha 1
Col9a1	-318.485	collagen, type IX, alpha 1
Col9a3	-263.737	collagen, type IX, alpha 3
Colec12	-3.2218	collectin sub-family member 12
Commd3	-2.3481	COMM domain containing 3
Comp	-6.32797	cartilage oligomeric matrix protein
Copb2	-2.20772	coatomer protein complex, subunit beta 2 (beta prime)
Cops2	-2.22287	COP9 (constitutive photomorphogenic) homolog, subunit 2 (Arabidopsis thaliana)
Copz2	-2.63324	coatomer protein complex, subunit zeta 2
Cp	-5.38693	ceruloplasmin
Cpd	-2.70599	carboxypeptidase D
Cpe	-16.8943	carboxypeptidase E
Cpne8	-6.14794	copine VIII
Cpox	-2.14135	coproporphyrinogen oxidase
Creb1	-2.01524	cAMP responsive element binding protein 1
Creb3l2	-2.18331	cAMP responsive element binding protein 3-like 2
Crispld1	-62.0873	cysteine-rich secretory protein LCCL domain containing 1
Crk	-2.06032	v-crk sarcoma virus CT10 oncogene homolog (avian)
Crls1	-2.87569	cardiolipin synthase 1
Cryzl1	-2.31618	crystallin, zeta (quinone reductase)-like 1
Csf1	-9.50505	colony stimulating factor 1 (macrophage)
Csn3	-2.31406	casein kappa
Csnk1d	-2.00298	casein kinase 1, delta
Csnk1g3	-2.12444	casein kinase 1, gamma 3
Csrp1	-2.13223	cysteine and glycine-rich protein 1
Cstf2	-2.11861	cleavage stimulation factor, 3' pre-RNA subunit 2
Ctbs	-2.68018	chitobiase, di-N-acetyl-
Ctdsp2	-2.55352	CTD (carboxy-terminal domain, RNA polymerase II, polypeptide A) small phosphatase 2
Ctgf	-6.63828	connective tissue growth factor
Cthrc1	-4.54516	collagen triple helix repeat containing 1
Ctnnb1	-2.19183	catenin (cadherin associated protein), beta 1
Ctps	-2.70588	cytidine 5'-triphosphate synthase
Ctsb	-2.75559	cathepsin B
Ctsl	-2.12425	cathepsin L
Cttnbp2nl	-3.0509	CTTNBP2 N-terminal like
Cxcl1	-49.7013	chemokine (C-X-C motif) ligand 1
Cxcl10	-2.70675	chemokine (C-X-C motif) ligand 10
Cxcl15	-3.16586	chemokine (C-X-C motif) ligand 15
Cxcl2	-4.77658	chemokine (C-X-C motif) ligand 2
Cxcl5	-58.5253	chemokine (C-X-C motif) ligand 5
Cyb5b	-3.79004	cytochrome b5 type B
Cyb5r1	-2.26621	cytochrome b5 reductase 1
Cyb5r2	-2.63066	cytochrome b5 reductase 2
Cyb5r3	-5.20111	cytochrome b5 reductase 3
Cybrd1	-30.1959	cytochrome b reductase 1
Cyp1b1	-6.49205	cytochrome P450, family 1, subfamily b, polypeptide 1
Cyp20a1	-3.30419	cytochrome P450, family 20, subfamily A, polypeptide 1
Cyp51	-2.37059	cytochrome P450, family 51
Cyp7b1	-24.1221	cytochrome P450, family 7, subfamily b, polypeptide 1
Cyr61	-9.26599	cysteine rich protein 61
Cytl1	-212.85	cytokine-like 1
D14Ertd668e	-7.13095	DNA segment, Chr 14, ERATO Doi 668, expressed
D16Ertd472e	-2.01042	DNA segment, Chr 16, ERATO Doi 472, expressed
D17Ertd663e	-2.09549	DNA segment, Chr 17, ERATO Doi 663, expressed
D17H6S56E-5	-5.19725	DNA segment, Chr 17, human D6S56E 5
D17Wsu104e	-2.83903	DNA segment, Chr 17, Wayne State University 104, expressed
D2Ertd750e	-7.97068	DNA segment, Chr 2, ERATO Doi 750, expressed
D4Bwg0951e	-2.11876	DNA segment, Chr 4, Brigham & Women's Genetics 0951 expressed
D4Ertd22e	-2.26825	DNA segment, Chr 4, ERATO Doi 22, expressed
D930003E18Rik	-2.81368	RIKEN cDNA D930003E18 gene
Dab2	-10.9706	disabled homolog 2 (Drosophila)
Dap	-4.36581	death-associated protein
Dbf4	-6.92842	DBF4 homolog (S. cerevisiae)
Dcaf10	-2.85811	DDB1 and CUL4 associated factor 10
Dcaf7	-2.90243	DDB1 and CUL4 associated factor 7
Dck	-2.24934	deoxycytidine kinase
Dclk1	-2.49179	doublecortin-like kinase 1
Dcp2	-2.12354	DCP2 decapping enzyme homolog (S. cerevisiae)
Dctd	-3.29994	dCMP deaminase
Dcun1d1	-3.02548	DCN1, defective in cullin neddylation 1, domain containing 1 (S. cerevisiae)
Dcun1d5	-2.33955	DCN1, defective in cullin neddylation 1, domain containing 5 (S. cerevisiae)
Dda1	-2.31689	DET1 and DDB1 associated 1
Ddah1	-9.64978	dimethylarginine dimethylaminohydrolase 1
Ddx19a /// Ddx19b	-2.44584	DEAD (Asp-Glu-Ala-Asp) box polypeptide 19a /// DEAD (Asp-Glu-Ala-Asp) box polypeptide 19b
Ddx21	-2.26878	DEAD (Asp-Glu-Ala-Asp) box polypeptide 21
Ddx39	-3.62765	DEAD (Asp-Glu-Ala-Asp) box polypeptide 39
Ddx46	-2.01704	DEAD (Asp-Glu-Ala-Asp) box polypeptide 46
Deb1	-2.78072	differentially expressed in B16F10 1
Defa3	-2.10004	defensin, alpha, 3
Dennd2a	-2.35431	DENN/MADD domain containing 2A
Depdc1a	-11.3014	DEP domain containing 1a
Depdc1b	-2.20263	DEP domain containing 1B
Depdc6	-2.18382	DEP domain containing 6
Derl1	-3.67354	Der1-like domain family, member 1
Dfna5	-3.98378	deafness, autosomal dominant 5 (human)
Dhfr	-2.35643	dihydrofolate reductase
Diap3	-6.91729	diaphanous homolog 3 (Drosophila)
Dimt1	-2.78257	DIM1 dimethyladenosine transferase 1-like (S. cerevisiae)
Dkk3	-3.26803	dickkopf homolog 3 (Xenopus laevis)
Dlc1	-6.13392	deleted in liver cancer 1
Dlgap5	-4.0695	discs, large (Drosophila) homolog-associated protein 5
Dmp1	-2.35872	dentin matrix protein 1
Dnaja3	-2.19718	DnaJ (Hsp40) homolog, subfamily A, member 3
Dnajb1	-2.09038	DnaJ (Hsp40) homolog, subfamily B, member 1
Dnajb4	-2.07209	DnaJ (Hsp40) homolog, subfamily B, member 4
Dnajb6	-3.81854	DnaJ (Hsp40) homolog, subfamily B, member 6
Dnajc15	-2.06858	DnaJ (Hsp40) homolog, subfamily C, member 15
Dnajc17	-2.65025	DnaJ (Hsp40) homolog, subfamily C, member 17
Dnajc18	-2.36295	DnaJ (Hsp40) homolog, subfamily C, member 18
Dnajc24	-2.21122	DnaJ (Hsp40) homolog, subfamily C, member 24
Dnajc25	-2.12567	DnaJ (Hsp40) homolog, subfamily C, member 25
Dnm1	-2.31159	dynamin 1
Dock8	-2.42718	dedicator of cytokinesis 8
Dph3	-2.13528	DPH3 homolog (KTI11, S. cerevisiae)
Dpp8	-2.56979	dipeptidylpeptidase 8
Dpysl3	-2.18336	dihydropyrimidinase-like 3
Dr1	-3.23476	down-regulator of transcription 1
Dscc1	-4.14946	defective in sister chromatid cohesion 1 homolog (S. cerevisiae)
Dse	-15.8328	dermatan sulfate epimerase
Dtl	-2.08405	denticleless homolog (Drosophila)
Dtwd1	-2.23167	DTW domain containing 1
Dub1	-2.0764	deubiquitinating enzyme 1
Dus4l	-2.54081	dihydrouridine synthase 4-like (S. cerevisiae)
Dusp1	-3.63873	dual specificity phosphatase 1
Dusp12	-2.11251	dual specificity phosphatase 12
Dusp15	-2.11779	dual specificity phosphatase-like 15
Dusp19	-2.17833	dual specificity phosphatase 19
Dusp5	-2.32769	dual specificity phosphatase 5
Dut	-2.68506	deoxyuridine triphosphatase
Dym	-3.34775	dymeclin
Dync1i1	-2.35332	dynein cytoplasmic 1 intermediate chain 1
Dynlt3	-2.20563	dynein light chain Tctex-type 3
Dzip3	-3.41918	DAZ interacting protein 3, zinc finger
E130304F04Rik /// LOC100040601	-2.63792	RIKEN cDNA E130304F04 gene /// serine/threonine-protein kinase NIM1-like
E2f7	-2.83725	E2F transcription factor 7
E2f8	-3.36119	E2F transcription factor 8
Ebna1bp2	-2.12377	EBNA1 binding protein 2
Ece2	-2.28676	endothelin converting enzyme 2
Ecm1	-3.68637	extracellular matrix protein 1
Ect2	-6.91378	ect2 oncogene
Eda2r	-2.04018	ectodysplasin A2 receptor
Edem1	-4.09853	ER degradation enhancer, mannosidase alpha-like 1
Edn1	-2.05652	endothelin 1
Eef1e1	-2.14014	eukaryotic translation elongation factor 1 epsilon 1
Eepd1	-2.02732	endonuclease/exonuclease/phosphatase family domain containing 1
Efemp2	-3.47935	epidermal growth factor-containing fibulin-like extracellular matrix protein 2
Efhd2	-2.22751	EF hand domain containing 2
Efnb1	-2.14388	ephrin B1
Efr3a	-2.91697	EFR3 homolog A (S. cerevisiae)
Egln3	-3.22936	EGL nine homolog 3 (C. elegans)
Egr1	-4.59818	early growth response 1
Egr2	-2.95013	early growth response 2
Egr3	-2.95632	early growth response 3
Ehd1	-2.87148	EH-domain containing 1
Ehd2	-2.63952	EH-domain containing 2
Ehd3	-2.63941	EH-domain containing 3
Eif1a	-2.87697	eukaryotic translation initiation factor 1A
Eif1ad	-3.58172	eukaryotic translation initiation factor 1A domain containing
Eif2a	-2.4299	eukaryotic translation initiation factor 2a
Eif2s1	-2.57612	eukaryotic translation initiation factor 2, subunit 1 alpha
Eif2s2	-2.69451	eukaryotic translation initiation factor 2, subunit 2 (beta)
Eif2s3x /// Gm2223	-5.23049	eukaryotic translation initiation factor 2, subunit 3, structural gene X-linked /// predicted pseudogene 2223
Eif3a	-3.16897	eukaryotic translation initiation factor 3, subunit A
Eif3j	-2.09754	eukaryotic translation initiation factor 3, subunit J
Eif3m	-2.49239	eukaryotic translation initiation factor 3, subunit M
Eif4a1	-3.81133	eukaryotic translation initiation factor 4A1
Eif4b	-2.47579	eukaryotic translation initiation factor 4B
Eif4e	-2.25211	eukaryotic translation initiation factor 4E
Eif4e2	-2.90455	eukaryotic translation initiation factor 4E member 2
Eif4ebp1	-13.2134	eukaryotic translation initiation factor 4E binding protein 1
Eif4ebp2	-2.33579	eukaryotic translation initiation factor 4E binding protein 2
Eif5	-3.51747	eukaryotic translation initiation factor 5
Eif5a	-2.02007	eukaryotic translation initiation factor 5A
Elavl1	-2.51332	ELAV (embryonic lethal, abnormal vision, Drosophila)-like 1 (Hu antigen R)
Ell2	-2.48898	elongation factor RNA polymerase II 2
Eln	-2.82186	elastin
Elovl1	-2.30198	elongation of very long chain fatty acids (FEN1/Elo2, SUR4/Elo3, yeast)-like 1
Elovl6	-2.38637	ELOVL family member 6, elongation of long chain fatty acids (yeast)
Elp3	-2.20572	Elongation protein 3 homolog (S. cerevisiae)
Emb	-24.185	embigin
Eme1	-2.00059	essential meiotic endonuclease 1 homolog 1 (S. pombe)
Emilin1	-15.8842	elastin microfibril interfacer 1
Emilin2	-3.91917	elastin microfibril interfacer 2
Eml1	-2.76551	echinoderm microtubule associated protein like 1
Emp1	-5.78473	epithelial membrane protein 1
Emp2	-7.81912	epithelial membrane protein 2
Eno1 /// Gm5506 /// LOC100503183	-2.7377	enolase 1, alpha non-neuron /// predicted gene 5506 /// alpha-enolase-like
Enpep	-3.21961	glutamyl aminopeptidase
Enpp1	-92.7965	ectonucleotide pyrophosphatase/phosphodiesterase 1
Entpd7	-2.44056	ectonucleoside triphosphate diphosphohydrolase 7
Eny2	-2.56992	enhancer of yellow 2 homolog (Drosophila)
Epdr1	-2.59682	ependymin related protein 1 (zebrafish)
Ephx1	-3.44707	epoxide hydrolase 1, microsomal
Epm2aip1	-2.23457	EPM2A (laforin) interacting protein 1
Eprs	-2.51713	glutamyl-prolyl-tRNA synthetase
Eps8	-7.89962	epidermal growth factor receptor pathway substrate 8
Ept1	-3.40328	ethanolaminephosphotransferase 1 (CDP-ethanolamine-specific)
Ercc6l	-4.44172	excision repair cross-complementing rodent repair deficiency complementation group 6 - like
Ercc8	-2.47741	excision repaiross-complementing rodent repair deficiency, complementation group 8
Ereg	-13.7361	epiregulin
Ergic1	-4.41225	endoplasmic reticulum-golgi intermediate compartment (ERGIC) 1
Eri1	-3.45944	exoribonuclease 1
Ero1l	-4.71483	ERO1-like (S. cerevisiae)
Erp27	-2.25009	endoplasmic reticulum protein 27
Erp44	-2.10446	endoplasmic reticulum protein 44
Errfi1	-20.0696	ERBB receptor feedback inhibitor 1
Esco2	-4.96084	establishment of cohesion 1 homolog 2 (S. cerevisiae)
Esm1	-5.40967	endothelial cell-specific molecule 1
Espl1	-2.76853	extra spindle poles-like 1 (S. cerevisiae)
Etf1	-4.34413	eukaryotic translation termination factor 1
Etv5	-4.4734	ets variant gene 5
Evi2a	-3.15503	ecotropic viral integration site 2a
Exo1	-3.03357	exonuclease 1
Exosc8	-2.08702	exosome component 8
Ezh2	-2.42677	enhancer of zeste homolog 2 (Drosophila)
F2r	-3.31046	coagulation factor II (thrombin) receptor
F3	-18.0413	coagulation factor III
F630043A04Rik	-3.87444	RIKEN cDNA F630043A04 gene
F730047E07Rik	-5.34495	RIKEN cDNA F730047E07 gene
Fabp5	-20.4592	fatty acid binding protein 5, epidermal
Fabp5 /// Gm3601	-6.39855	fatty acid binding protein 5, epidermal /// predicted gene 3601
Fabp7	-9.88914	fatty acid binding protein 7, brain
Fads2	-2.09231	fatty acid desaturase 2
Fads3	-7.79206	fatty acid desaturase 3
Faf1	-2.74495	Fas-associated factor 1
Fam103a1	-2.08058	family with sequence similarity 103, member A1
Fam108c	-2.02638	family with sequence similarity 108, member C
Fam110c	-2.31199	family with sequence similarity 110, member C
Fam111a	-4.14817	family with sequence similarity 111, member A
Fam114a1	-5.15288	family with sequence similarity 114, member A1
Fam120a	-2.98291	family with sequence similarity 120, member A
Fam122b	-2.97049	family with sequence similarity 122, member B
Fam129b	-4.19593	family with sequence similarity 129, member B
Fam13c	-4.64609	family with sequence similarity 13, member C
Fam149a	-2.90273	family with sequence similarity 149, member A
Fam176a	-3.65527	family with sequence similarity 176, member A
Fam176b	-2.36988	family with sequence similarity 176, member B
Fam18b	-2.45441	family with sequence similarity 18, member B
Fam198b	-11.9201	family with sequence similarity 198, member B
Fam19a5	-8.2982	family with sequence similarity 19, member A5
Fam20c	-2.1161	family with sequence similarity 20, member C
Fam64a	-4.66157	family with sequence similarity 64, member A
Fam72a	-2.58264	family with sequence similarity 72, member A
Fam83d	-4.18598	family with sequence similarity 83, member D
Fam96a	-2.16085	family with sequence similarity 96, member A
Fam96b	-2.05269	family with sequence similarity 96, member B
Fancb	-2.0968	Fanconi anemia, complementation group B
Fanci	-2.38618	Fanconi anemia, complementation group I
Fap	-4.13616	fibroblast activation protein
Far1	-2.74533	fatty acyl CoA reductase 1
Farsb	-2.37745	phenylalanyl-tRNA synthetase, beta subunit
Fas	-2.15065	Fas (TNF receptor superfamily member 6)
Fbln2	-2.1564	fibulin 2
Fbn2	-2.82687	fibrillin 2
Fbxl12	-2.07194	F-box and leucine-rich repeat protein 12
Fbxo30	-4.1727	F-box protein 30
Fbxo36	-2.85845	F-box protein 36
Fbxo5	-3.25203	F-box protein 5
Fbxw2	-2.48387	F-box and WD-40 domain protein 2
Fcgr1	-2.15672	Fc receptor, IgG, high affinity I
Fdps	-2.72411	farnesyl diphosphate synthetase
Fem1b	-3.79608	feminization 1 homolog b (C. elegans)
Fem1c	-2.64043	fem-1 homolog c (C.elegans)
Fgf21	-2.57913	fibroblast growth factor 21
Fgf5	-2.65466	fibroblast growth factor 5
Fgf7	-27.4797	fibroblast growth factor 7
Fgfr2	-3.90529	fibroblast growth factor receptor 2
Fgfr3	-2.50473	fibroblast growth factor receptor 3
Fgfr4	-3.57211	fibroblast growth factor receptor 4
Fhl2	-12.8788	four and a half LIM domains 2
Fibin	-21.2031	fin bud initiation factor homolog (zebrafish)
Figf	-11.8241	c-fos induced growth factor
Fign	-2.20314	fidgetin
Fignl1	-4.57267	fidgetin-like 1
Fkbp11	-9.62546	FK506 binding protein 11
Fkbp9	-2.42242	FK506 binding protein 9
Fmn1	-4.20327	formin 1
Fmod	-18.6376	fibromodulin
Fn1	-7.24683	fibronectin 1
Fndc3b	-2.14545	fibronectin type III domain containing 3B
Fndc3c1	-2.88205	fibronectin type III domain containing 3C1
Fnip2	-7.1655	folliculin interacting protein 2
Fos	-3.45202	FBJ osteosarcoma oncogene
Fosl1	-11.5059	fos-like antigen 1
Foxc2	-3.13039	forkhead box C2
Foxn2	-3.31478	forkhead box N2
Fscn1	-2.31114	fascin homolog 1, actin bundling protein (Strongylocentrotus purpuratus)
Ftl1	-2.19542	ferritin light chain 1
Ftl1 /// Ftl2 /// LOC100504993 /// Mir692-1	-2.47665	ferritin light chain 1 /// ferritin light chain 2 /// hypothetical LOC100504993 /// microRNA 692-1
Fuca2	-2.78113	fucosidase, alpha-L- 2, plasma
Fxyd2	-2.03231	FXYD domain-containing ion transport regulator 2
Fxyd3	-4.27564	FXYD domain-containing ion transport regulator 3
Fxyd5	-3.76084	FXYD domain-containing ion transport regulator 5
Fyttd1	-2.82731	forty-two-three domain containing 1
Fzd2	-2.13488	frizzled homolog 2 (Drosophila)
Fzd8	-2.31727	frizzled homolog 8 (Drosophila)
G0s2	-6.86964	G0/G1 switch gene 2
G2e3	-2.0462	G2/M-phase specific E3 ubiquitin ligase
G6pd2 /// G6pdx	-2.07704	glucose-6-phosphate dehydrogenase 2 /// glucose-6-phosphate dehydrogenase X-linked
Gabpa	-3.1357	GA repeat binding protein, alpha
Gabpb1	-2.89437	GA repeat binding protein, beta 1
Gadd45a	-6.13534	growth arrest and DNA-damage-inducible 45 alpha
Gale	-5.03359	galactose-4-epimerase, UDP
Galk1	-2.26892	galactokinase 1
Galk2	-2.19498	galactokinase 2
Galm	-2.00957	galactose mutarotase
Galns	-3.02438	Galactosamine (N-acetyl)-6-sulfate sulfatase
Galnt2	-2.22688	UDP-N-acetyl-alpha-D-galactosamine:polypeptide N-acetylgalactosaminyltransferase 2
Galntl2	-2.11875	UDP-N-acetyl-alpha-D-galactosamine:polypeptide N-acetylgalactosaminyltransferase-like 2
Galntl4	-2.28596	UDP-N-acetyl-alpha-D-galactosamine:polypeptide N-acetylgalactosaminyltransferase-like 4
Gar1	-2.35321	GAR1 ribonucleoprotein homolog (yeast)
Gars	-3.78207	glycyl-tRNA synthetase
Gas2	-5.62737	growth arrest specific 2
Gas2l3	-7.25008	growth arrest-specific 2 like 3
Gatad1	-2.09413	GATA zinc finger domain containing 1
Gch1	-6.22105	GTP cyclohydrolase 1
Gclc	-2.35743	glutamate-cysteine ligase, catalytic subunit
Gcnt1	-5.23227	glucosaminyl (N-acetyl) transferase 1, core 2
Gdf10	-2.41902	growth differentiation factor 10
Gdf15	-5.84285	growth differentiation factor 15
Gdi2	-9.00607	guanosine diphosphate (GDP) dissociation inhibitor 2
Gem	-7.62345	GTP binding protein (gene overexpressed in skeletal muscle)
Gemin6	-2.14984	gem (nuclear organelle) associated protein 6
Gen1	-2.05025	Gen homolog 1, endonuclease (Drosophila)
Gfpt1	-7.3022	glutamine fructose-6-phosphate transaminase 1
Gfpt2	-4.00638	glutamine fructose-6-phosphate transaminase 2
Ggcx	-2.89231	gamma-glutamyl carboxylase
Ggta1	-5.05134	glycoprotein galactosyltransferase alpha 1, 3
Ghitm	-2.37832	growth hormone inducible transmembrane protein
Gigyf2	-3.77854	GRB10 interacting GYF protein 2
Gins1	-3.12778	GINS complex subunit 1 (Psf1 homolog)
Gins2	-4.60166	GINS complex subunit 2 (Psf2 homolog)
Gja1	-9.86705	gap junction protein, alpha 1
Gla	-4.11773	galactosidase, alpha
Glipr1	-2.30697	GLI pathogenesis-related 1 (glioma)
Glipr2	-5.77976	GLI pathogenesis-related 2
Glis3	-5.6685	GLIS family zinc finger 3
Glrx	-4.68353	glutaredoxin
Glrx3	-4.25682	glutaredoxin 3
Glud1	-2.03536	glutamate dehydrogenase 1
Gm10052 /// Gm5643 /// Hnrnpa1	-3.09351	heterogeneous nuclear ribonucleoprotein A1 pseudogene /// heterogeneous nuclear ribonucleoprotein A1 pseudogene /// heterogeneous nuclear ribonucleoprotein A1
Gm10094 /// Sap18	-2.05681	predicted gene 10094 /// Sin3-associated polypeptide 18
Gm10393 /// Plac9	-3.49105	predicted gene 10393 /// placenta specific 9
Gm10401	-2.02311	predicted gene 10401
Gm11276 /// Hist1h2ao	-2.65872	predicted gene 11276 /// histone cluster 1, H2ao
Gm11517	-2.15891	ubiquitin A-52 residue ribosomal protein fusion product 1 pseudogene
Gm13139	-2.44764	predicted gene 13139
Gm13363 /// Ptp4a1	-2.07989	protein tyrosine phosphatase 4a1-like /// protein tyrosine phosphatase 4a1
Gm13654 /// Gm16409 /// LOC639593 /// Rps6 /// Rps6-ps2	-2.01477	predicted gene 13654 /// ribosomal protein S6 pseudogene /// 40S ribosomal protein S6-like /// ribosomal protein S6 /// ribosomal protein S6, pseudogene 2
Gm16382 /// Rpl31-ps1	-4.44006	ribosomal protein L31 pseudogene /// ribosomal protein L31, pseudogene 1
Gm16416 /// Gm5445 /// Gm5528 /// Gm6813 /// Gm7555 /// Gm8054 /// Gm8101 /// Gm9104 /// LOC636187 /// Rpl21 /// Rpl21-ps1 /// Rpl21-ps10 /// Rpl21-ps12 /// Rpl21-ps14 /// Rpl21-ps4 /// Rpl21-ps5 /// Rpl21-ps7	-2.52565	ribosomal protein L21 pseudogene /// predicted gene 5445 /// predicted gene 5528 /// predicted gene 6813 /// predicted gene 7555 /// Rpl21 pseudogene /// predicted gene 8101 /// predicted gene 9104 /// 60S ribosomal protein L21-like /// ribosomal protein L21 /// ribosomal protein 21, pseudogene 1 /// ribosomal protein L21, pseudogene 10 /// ribosomal protein L21, pseudogene 12 /// ribosomal prote…
Gm2115	-2.62629	predicted gene 2115
Gm22	-2.75998	predicted gene 22
Gm266	-13.226	predicted gene 266
Gm3150 /// Gng5	-2.1089	predicted gene 3150 /// guanine nucleotide binding protein (G protein), gamma 5
Gm3776 /// Gsta1 /// Gsta2	-2.36898	predicted gene 3776 /// glutathione S-transferase, alpha 1 (Ya) /// glutathione S-transferase, alpha 2 (Yc2)
Gm5081 /// Prps1	-3.37398	predicted gene 5081 /// phosphoribosyl pyrophosphate synthetase 1
Gm5506	-2.42835	predicted gene 5506
Gm5617	-2.66889	predicted gene 5617
Gm5620 /// Gm6682 /// Tuba1a /// Tuba1b /// Tuba1c	-4.30667	predicted gene 5620 /// predicted gene 6682 /// tubulin, alpha 1A /// tubulin, alpha 1B /// tubulin, alpha 1C
Gm5879 /// Rpl3	-3.18167	predicted gene 5879 /// ribosomal protein L3
Gm5918	-2.73947	predicted gene 5918
Gm6607	-2.51475	40S ribosomal protein S20 pseudogene
Gm6787	-2.07636	proteasome (prosome, macropain) subunit, beta type 7 pseudogene
Gm71	-2.29781	predicted gene 71
Gm7325	-2.12467	predicted gene 7325
Gm8096 /// Phgdh	-13.8026	3-phosphoglycerate dehydrogenase pseudogene /// 3-phosphoglycerate dehydrogenase
Gm8203 /// H2afz /// LOC100504949	-2.75138	predicted pseudogene 8203 /// H2A histone family, member Z /// hypothetical LOC100504949
Gm9706	-2.09286	predicted gene 9706
Gm9706 /// Isg15	-2.02645	predicted gene 9706 /// ISG15 ubiquitin-like modifier
Gm9790 /// Higd1a	-2.32256	predicted gene 9790 /// HIG1 domain family, member 1A
Gmds	-3.93505	GDP-mannose 4, 6-dehydratase
Gmfb	-4.84552	glia maturation factor, beta
Gmnn	-2.69125	geminin
Gmps	-2.72921	guanine monophosphate synthetase
Gna13	-2.08339	guanine nucleotide binding protein, alpha 13
Gna14	-2.60658	guanine nucleotide binding protein, alpha 14
Gnai3	-2.24901	guanine nucleotide binding protein (G protein), alpha inhibiting 3
Gnat2	-2.55847	guanine nucleotide binding protein, alpha transducing 2
Gnb4	-6.33904	guanine nucleotide binding protein (G protein), beta 4
Gng12	-2.80333	guanine nucleotide binding protein (G protein), gamma 12
Gng2	-4.35201	guanine nucleotide binding protein (G protein), gamma 2
Gnpnat1	-4.3122	glucosamine-phosphate N-acetyltransferase 1
Golph3	-12.1591	golgi phosphoprotein 3
Golt1b	-5.49807	golgi transport 1 homolog B (S. cerevisiae)
Gorab	-2.34801	golgin, RAB6-interacting
Gorasp2	-5.44927	golgi reassembly stacking protein 2
Gosr1	-2.82203	golgi SNAP receptor complex member 1
Gosr2	-3.67028	golgi SNAP receptor complex member 2
Got1	-2.19795	glutamate oxaloacetate transaminase 1, soluble
Gp49a /// Lilrb4	-3.79932	glycoprotein 49 A /// leukocyte immunoglobulin-like receptor, subfamily B, member 4
Gpc6	-7.0631	glypican 6
Gpd2	-2.14467	glycerol phosphate dehydrogenase 2, mitochondrial
Gpm6a	-5.69011	glycoprotein m6a
Gpnmb	-45.9801	glycoprotein (transmembrane) nmb
Gpr107	-2.75591	G protein-coupled receptor 107
Gpr124	-7.6998	G protein-coupled receptor 124
Gpr126	-38.7824	G protein-coupled receptor 126
Gpr137b	-4.10947	G protein-coupled receptor 137B
Gpr137b /// Gpr137b-ps	-5.73798	G protein-coupled receptor 137B /// G protein-coupled receptor 137B, pseudogene
Gpr137b-ps	-3.33379	G protein-coupled receptor 137B, pseudogene
Gpr176	-2.65351	G protein-coupled receptor 176
Gpr180	-2.05356	G protein-coupled receptor 180
Gpr30	-3.1029	G protein-coupled receptor 30
Gprc5b	-4.26284	G protein-coupled receptor, family C, group 5, member B
Gprin3	-2.17454	GPRIN family member 3
Gpsm2	-6.21964	G-protein signalling modulator 2 (AGS3-like, C. elegans)
Gpt2	-2.85725	glutamic pyruvate transaminase (alanine aminotransferase) 2
Gpx8	-2.75642	glutathione peroxidase 8 (putative)
Gramd1b	-2.51841	GRAM domain containing 1B
Gramd3	-2.26	GRAM domain containing 3
Grb10	-8.27645	growth factor receptor bound protein 10
Grb14	-2.09912	growth factor receptor bound protein 14
Grem1	-2.46301	gremlin 1
Gsg2	-5.3057	germ cell-specific gene 2
Gspt1	-2.7993	G1 to S phase transition 1
Gsr	-2.11747	glutathione reductase
Gsto1	-6.99962	glutathione S-transferase omega 1
Gtf2f2	-4.85155	general transcription factor IIF, polypeptide 2
Gtf2h4	-2.47434	general transcription factor II H, polypeptide 4
Gtpbp10	-2.01561	GTP-binding protein 10 (putative)
Gtpbp4	-2.56126	GTP binding protein 4
Gulp1	-2.0485	GULP, engulfment adaptor PTB domain containing 1
Gusb	-3.26309	glucuronidase, beta
Gypc	-4.04771	glycophorin C
H19	-7.17287	H19 fetal liver mRNA
H2afy2	-2.4046	H2A histone family, member Y2
H2afy2 /// H2afy3	-3.22612	H2A histone family, member Y2 /// H2A histone family, member Y3
H3f3b	-3.49396	H3 histone, family 3B
H47	-2.03589	histocompatibility 47
H60a	-2.10144	histocompatibility 60a
Hapln1	-75.8911	hyaluronan and proteoglycan link protein 1
Has2	-6.91665	hyaluronan synthase 2
Hat1	-2.16156	histone aminotransferase 1
Haus1	-2.10411	HAUS augmin-like complex, subunit 1
Haus2	-2.21289	HAUS augmin-like complex, subunit 2
Haus3	-2.679	HAUS augmin-like complex, subunit 3
Haus6	-2.93477	HAUS augmin-like complex, subunit 6
Haus8	-2.1225	4HAUS augmin-like complex, subunit 8
Hbegf	-9.67039	heparin-binding EGF-like growth factor
Hbp1	-2.47344	high mobility group box transcription factor 1
Hccs	-2.60257	holocytochrome c synthetase
Hcfc2	-2.35005	host cell factor C2
Hdgf	-2.38623	Hepatoma-derived growth factor
Hdgfrp3	-3.14991	hepatoma-derived growth factor, related protein 3
Hdlbp	-2.04666	high density lipoprotein (HDL) binding protein
Heatr5a	-2.20048	HEAT repeat containing 5A
Hebp1	-3.06757	heme binding protein 1
Hebp2	-3.00144	heme binding protein 2
Hells	-2.25252	helicase, lymphoid specific
Heph	-3.44449	hephaestin
Hif1a	-3.42859	hypoxia inducible factor 1, alpha subunit
Hif3a	-2.07643	hypoxia inducible factor 3, alpha subunit
Hist1h3a /// Hist1h3b /// Hist1h3c /// Hist1h3d /// Hist1h3e /// Hist1h3f /// Hist1h3g /// Hist1h3h /// Hist1h3i /// Hist2h3b /// Hist2h3c1 /// Hist2h3c2-ps	-3.94325	histone cluster 1, H3a /// histone cluster 1, H3b /// histone cluster 1, H3c /// histone cluster 1, H3d /// histone cluster 1, H3e /// histone cluster 1, H3f /// histone cluster 1, H3g /// histone cluster 1, H3h /// histone cluster 1, H3i /// histone cluster 2, H3b /// histone cluster 2, H3c1 /// histone cluster 2, H3c2, pseudogene
Hk3	-3.54217	hexokinase 3
Hmga1 /// Hmga1-rs1	-3.01228	high mobility group AT-hook 1 /// high mobility group AT-hook I, related sequence 1
Hmgb2	-4.2161	high mobility group box 2
Hmgcr	-2.6942	3-hydroxy-3-methylglutaryl-Coenzyme A reductase
Hmgcs1	-2.40492	3-hydroxy-3-methylglutaryl-Coenzyme A synthase 1
Hmmr	-9.58612	hyaluronan mediated motility receptor (RHAMM)
Hmox1	-7.493	heme oxygenase (decycling) 1
Hnrnpa1	-3.65383	heterogeneous nuclear ribonucleoprotein A1
Hnrnpab	-2.57082	heterogeneous nuclear ribonucleoprotein A/B
Hnrnpf	-2.40759	heterogeneous nuclear ribonucleoprotein F
Hnrnpu	-2.27281	heterogeneous nuclear ribonucleoprotein U
Hoxa7	-4.67908	homeobox A7
Hpgd	-6.77588	hydroxyprostaglandin dehydrogenase 15 (NAD)
Hrct1	-10.1226	histidine rich carboxyl terminus 1
Hs6st2	-11.2789	heparan sulfate 6-O-sulfotransferase 2
Hsd17b1	-2.10587	hydroxysteroid (17-beta) dehydrogenase 1
Hsd17b12	-2.00806	hydroxysteroid (17-beta) dehydrogenase 12
Hspa13	-2.08134	heat shock protein 70 family, member 13
Hspa9	-2.40212	heat shock protein 9
Hspb11	-2.80005	heat shock protein family B (small), member 11
Hspe1	-2.15235	heat shock protein 1 (chaperonin 10)
Hspg2	-2.57565	perlecan (heparan sulfate proteoglycan 2)
Htatip2	-2.62842	HIV-1 tat interactive protein 2, homolog (human)
Htra1	-11.1436	HtrA serine peptidase 1
Htra2	-3.54553	HtrA serine peptidase 2
Htra3	-5.03317	HtrA serine peptidase 3
Hyls1	-2.40149	hydrolethalus syndrome 1
Iars	-4.12164	isoleucine-tRNA synthetase
Ibsp	-42.6649	integrin binding sialoprotein
Ica1	-3.06374	islet cell autoantigen 1
Icos	-4.23751	inducible T-cell co-stimulator
Idi1	-2.12094	isopentenyl-diphosphate delta isomerase
Ier2	-4.83328	immediate early response 2
Ier3	-6.51732	immediate early response 3
Iffo2	-2.16531	intermediate filament family orphan 2
Ifi202b	-22.3325	interferon activated gene 202B
Ifi203	-3.10059	interferon activated gene 203
Ifi203 /// LOC100044071	-4.89362	interferon activated gene 203 /// interferon-activable protein 203-like
Ifi204	-23.406	interferon activated gene 204
Ifi27l1	-2.3765	interferon, alpha-inducible protein 27 like 1
Ifi44	-10.0747	interferon-induced protein 44
Ifit1	-2.75869	interferon-induced protein with tetratricopeptide repeats 1
Ifit2	-6.00502	interferon-induced protein with tetratricopeptide repeats 2
Ifit3	-6.55279	interferon-induced protein with tetratricopeptide repeats 3
Ifitm1	-3.29885	interferon induced transmembrane protein 1
Ifitm3	-2.31238	interferon induced transmembrane protein 3
Ifrd1	-2.25186	interferon-related developmental regulator 1
Igdcc4	-2.31399	immunoglobulin superfamily, DCC subclass, member 4
Igf2	-4.6887	insulin-like growth factor 2
Igf2as	-2.54052	insulin-like growth factor 2, antisense
Igf2bp1	-4.23774	insulin-like growth factor 2 mRNA binding protein 1
Igf2bp2	-3.04882	insulin-like growth factor 2 mRNA binding protein 2
Igf2bp3	-15.83	insulin-like growth factor 2 mRNA binding protein 3
Igf2r	-6.08844	insulin-like growth factor 2 receptor
Igfbp2	-7.09887	insulin-like growth factor binding protein 2
Igfbp6	-3.2738	insulin-like growth factor binding protein 6
Ikbip	-2.32187	IKBKB interacting protein
Il17d	-20.6493	interleukin 17D
Il1r1	-2.68784	interleukin 1 receptor, type I
Il1rap	-3.16132	interleukin 1 receptor accessory protein
Il1rl1	-15.3146	interleukin 1 receptor-like 1
Il1rl2	-3.88683	interleukin 1 receptor-like 2
Il1rn	-7.61069	interleukin 1 receptor antagonist
Il6	-5.51807	interleukin 6
Il6st	-3.99569	interleukin 6 signal transducer
Il7r	-2.90087	interleukin 7 receptor
Impa2	-16.9786	inositol (myo)-1(or 4)-monophosphatase 2
Impad1	-2.82153	inositol monophosphatase domain containing 1
Incenp	-2.40893	inner centromere protein
Ing2	-2.03976	inhibitor of growth family, member 2
Ing5	-2.05096	inhibitor of growth family, member 5
Inhba	-4.66415	inhibin beta-A
Insc	-2.34781	inscuteable homolog (Drosophila)
Insig2	-2.47848	insulin induced gene 2
Ipo5	-2.65376	importin 5
Iqgap3	-2.42832	IQ motif containing GTPase activating protein 3
Irs1	-2.31761	insulin receptor substrate 1
Isca1	-2.32602	iron-sulfur cluster assembly 1 homolog (S. cerevisiae)
Isg20	-2.97575	interferon-stimulated protein
Itga1	-3.81729	integrin alpha 1
Itga10	-11.1405	integrin, alpha 10
Itga6	-5.9565	integrin alpha 6
Itga8	-2.55152	integrin alpha 8
Itgav	-4.0428	integrin alpha V
Itgb1	-2.10173	integrin beta 1 (fibronectin receptor beta)
Itgb3bp	-3.29079	integrin beta 3 binding protein (beta3-endonexin)
Itih2	-2.86214	inter-alpha trypsin inhibitor, heavy chain 2
Itm2a	-7.43065	integral membrane protein 2A
Itprip	-2.35714	inositol 1,4,5-triphosphate receptor interacting protein
Itpripl2	-3.09493	inositol 1,4,5-triphosphate receptor interacting protein-like 2
Ivns1abp	-4.40462	influenza virus NS1A binding protein
Jak2	-2.36613	Janus kinase 2
Jam2	-4.81547	junction adhesion molecule 2
Jazf1	-2.21088	JAZF zinc finger 1
Jdp2	-2.30167	Jun dimerization protein 2
Jmjd6	-3.71928	jumonji domain containing 6
Kap	-2.06328	kidney androgen regulated protein
Kcna6	-3.41605	potassium voltage-gated channel, shaker-related, subfamily, member 6
Kcnab1	-2.02323	potassium voltage-gated channel, shaker-related subfamily, beta member 1
Kcnip3	-2.70196	Kv channel interacting protein 3, calsenilin
Kcnk2	-2.85941	potassium channel, subfamily K, member 2
Kcnn4	-3.98165	potassium intermediate/small conductance calcium-activated channel, subfamily N, member 4
Kctd5	-2.23377	potassium channel tetramerisation domain containing 5
Kdelc1	-2.58861	KDEL (Lys-Asp-Glu-Leu) containing 1
Kdelr2	-4.94515	KDEL (Lys-Asp-Glu-Leu) endoplasmic reticulum protein retention receptor 2
Kdelr3	-3.0735	KDEL (Lys-Asp-Glu-Leu) endoplasmic reticulum protein retention receptor 3
Kera	-4.47895	keratocan
Khdrbs1	-2.18379	KH domain containing, RNA binding, signal transduction associated 1
Kif11	-4.57547	kinesin family member 11
Kif18a	-2.72506	kinesin family member 18A
Kif18b	-2.52441	kinesin family member 18B
Kif20a	-6.62099	kinesin family member 20A
Kif20b	-3.3137	kinesin family member 20B
Kif22	-6.94792	kinesin family member 22
Kif23	-5.93058	kinesin family member 23
Kif2a	-3.62992	kinesin family member 2A
Kif2c	-6.53119	kinesin family member 2C
Kif4	-4.22197	kinesin family member 4
Kifc1	-3.06437	kinesin family member C1
Klf6	-2.70572	Kruppel-like factor 6
Klhdc10	-2.15374	kelch domain containing 10
Klhdc8a	-4.94573	kelch domain containing 8A
Klhl13	-3.20009	kelch-like 13 (Drosophila)
Kntc1	-3.7225	kinetochore associated 1
Kpna1	-2.1192	karyopherin (importin) alpha 1
Kpna2	-3.5235	karyopherin (importin) alpha 2
Kpna3	-2.95997	karyopherin (importin) alpha 3
Kpnb1	-3.00302	karyopherin (importin) beta 1
Krr1	-2.33239	KRR1, small subunit (SSU) processome component, homolog (yeast)
Krt7	-3.06032	keratin 7
Krtcap2	-2.82852	keratinocyte associated protein 2
l7Rn6	-2.85478	lethal, Chr 7, Rinchik 6
Lama4	-2.80731	laminin, alpha 4
Lamb1	-2.73657	laminin B1
Lap3	-2.84833	leucine aminopeptidase 3
Lats1	-2.08746	large tumor suppressor
Lats2	-2.2928	large tumor suppressor 2
Layn	-3.93326	layilin
Lbh	-4.50807	limb-bud and heart
Lclat1	-2.15517	lysocardiolipin acyltransferase 1
Lcn2	-22.318	lipocalin 2
Lcorl	-2.94983	ligand dependent nuclear receptor corepressor-like
Ldb2	-2.77778	LIM domain binding 2
Ldlrad3	-2.95682	low density lipoprotein receptor class A domain containing 3
Lect1	-252.479	leukocyte cell derived chemotaxin 1
Lepre1	-2.92553	leprecan 1
Leprot	-2.56879	leptin receptor overlapping transcript
Leprotl1	-2.09038	leptin receptor overlapping transcript-like 1
Lgals2	-2.74034	lectin, galactose-binding, soluble 2
Lgals3	-15.5018	lectin, galactose binding, soluble 3
Lgals8	-2.88834	lectin, galactose binding, soluble 8
Lhfpl2	-2.49745	lipoma HMGIC fusion partner-like 2
Limd2	-2.19867	LIM domain containing 2
Lims1	-3.96135	LIM and senescent cell antigen-like domains 1
Lin7c	-3.02331	lin-7 homolog C (C. elegans)
Lipa	-2.03598	lysosomal acid lipase A
Lipo1	-3.42687	lipase, member O1
Litaf	-7.4676	LPS-induced TN factor
Lix1l	-2.35528	Lix1-like
Llph	-2.08484	LLP homolog, long-term synaptic facilitation (Aplysia)
Lman1	-7.88501	lectin, mannose-binding, 1
Lmcd1	-4.85931	LIM and cysteine-rich domains 1
Lmna	-2.21652	lamin A
Lmnb1	-4.54412	lamin B1
Lmo7	-2.58927	LIM domain only 7
LOC100046166 /// Tbrg4	-2.32172	protein TBRG4-like /// transforming growth factor beta regulated gene 4
LOC100502825 /// Rpl37	-2.79173	60S ribosomal protein L37-like /// ribosomal protein L37
LOC100503129 /// Ywhaq	-2.60336	14-3-3 protein theta-like /// tyrosine 3-monooxygenase/tryptophan 5-monooxygenase activation protein, theta polypeptide
LOC100503191	-2.78624	hypothetical LOC100503191
LOC100503202 /// LOC100504854	-2.16888	hypothetical LOC100503202 /// hypothetical LOC100504854
LOC100503298 /// LOC100504128	-2.46875	hypothetical LOC100503298 /// hypothetical LOC100504128
LOC100504154	-3.59154	hypothetical LOC100504154
LOC100504481 /// LOC100504581	-2.12072	hypothetical LOC100504481 /// hypothetical LOC100504581
LOC100504603 /// Raph1	-4.08743	hypothetical LOC100504603 /// Ras association (RalGDS/AF-6) and pleckstrin homology domains 1
LOC100505062	-2.83554	hypothetical LOC100505062
LOC100505062 /// Ywhaz	-3.22601	hypothetical LOC100505062 /// tyrosine 3-monooxygenase/tryptophan 5-monooxygenase activation protein, zeta polypeptide
LOC433064 /// Ppih	-2.38548	peptidyl-prolyl cis-trans isomerase H-like /// peptidyl prolyl isomerase H
Lox	-9.85167	lysyl oxidase
Loxl1	-2.51002	lysyl oxidase-like 1
Loxl2	-7.25065	lysyl oxidase-like 2
Lpar1	-2.40318	lysophosphatidic acid receptor 1
Lpar4	-45.1992	lysophosphatidic acid receptor 4
Lrch4 /// Lrch4-sap25 /// Sap25	-2.16442	leucine-rich repeats and calponin homology (CH) domain containing 4 /// Lrch4-Sap25 gene /// sin3 associated polypeptide
Lrig3	-2.30282	leucine-rich repeats and immunoglobulin-like domains 3
Lrp8	-2.9178	low density lipoprotein receptor-related protein 8, apolipoprotein e receptor
Lrrc59	-5.23	leucine rich repeat containing 59
Lrrc8c	-4.88266	leucine rich repeat containing 8 family, member C
Lrrfip1	-3.12118	leucine rich repeat (in FLII) interacting protein 1
Lrrk1	-2.16666	leucine-rich repeat kinase 1
Lrrn4	-3.97731	leucine rich repeat neuronal 4
Lsm2	-3.81601	LSM2 homolog, U6 small nuclear RNA associated (S. cerevisiae)
Lsm5	-3.381	LSM5 homolog, U6 small nuclear RNA associated (S. cerevisiae)
Lsm6	-2.38056	LSM6 homolog, U6 small nuclear RNA associated (S. cerevisiae)
Ltbp1	-2.58542	latent transforming growth factor beta binding protein 1
Ltbp2	-5.11187	latent transforming growth factor beta binding protein 2
Ltv1	-3.47319	LTV1 homolog (S. cerevisiae)
Lum	-7.1374	lumican
Lxn	-2.4252	latexin
Ly6a	-4.66334	lymphocyte antigen 6 complex, locus A
Ly96	-3.54294	lymphocyte antigen 96
Lypla1	-2.75635	lysophospholipase 1
Lysmd3	-2.22865	LysM, putative peptidoglycan-binding, domain containing 3
M6pr	-2.50472	mannose-6-phosphate receptor, cation dependent
Mad2l1	-6.55254	MAD2 mitotic arrest deficient-like 1 (yeast)
Maged2	-3.70523	melanoma antigen, family D, 2
Mageh1	-2.66847	melanoma antigen, family H, 1
Magt1	-2.00445	magnesium transporter 1
Mamdc2	-4.8032	MAM domain containing 2
Maoa	-2.09539	monoamine oxidase A
Map2k3	-3.15695	mitogen-activated protein kinase kinase 3
Map3k12	-4.22054	mitogen-activated protein kinase kinase kinase 12
Map4k4	-2.63886	mitogen-activated protein kinase kinase kinase kinase 4
Mapk1ip1l	-2.07417	mitogen-activated protein kinase 1 interacting protein 1-like
Mapk6	-5.35162	mitogen-activated protein kinase 6
Marcks	-2.3188	myristoylated alanine rich protein kinase C substrate
Mars	-2.59001	methionine-tRNA synthetase
Masp1	-2.57539	mannan-binding lectin serine peptidase 1
Mastl	-5.18276	microtubule associated serine/threonine kinase-like
Matn3	-325.264	matrilin 3
Mbd2	-4.32331	methyl-CpG binding domain protein 2
Mbnl2	-3.49716	muscleblind-like 2
Mbnl3	-2.28776	muscleblind-like 3 (Drosophila)
Mboat1	-3.30873	membrane bound O-acyltransferase domain containing 1
Mcl1	-2.9632	myeloid cell leukemia sequence 1
Mcm10	-2.04866	minichromosome maintenance deficient 10 (S. cerevisiae)
Mcm3	-2.81155	minichromosome maintenance deficient 3 (S. cerevisiae)
Mcm5	-2.40384	minichromosome maintenance deficient 5, cell division cycle 46 (S. cerevisiae)
Mcm6	-4.88931	minichromosome maintenance deficient 6 (MIS5 homolog, S. pombe) (S. cerevisiae)
Mcm7	-2.17508	minichromosome maintenance deficient 7 (S. cerevisiae)
Mcm8	-2.3722	minichromosome maintenance deficient 8 (S. cerevisiae)
Mcoln2	-3.84542	mucolipin 2
Mdfi	-4.21616	MyoD family inhibitor
Mdfic	-2.17311	MyoD family inhibitor domain containing
Mdm2	-2.35122	transformed mouse 3T3 cell double minute 2
Me1	-6.03606	malic enzyme 1, NADP(+)-dependent, cytosolic
Med9	-2.3205	mediator of RNA polymerase II transcription, subunit 9 homolog (yeast)
Megf10	-8.17824	multiple EGF-like-domains 10
Melk	-6.71643	maternal embryonic leucine zipper kinase
membrane-associated ring finger (C3HC4) 5	-2.67438	membrane-associated ring finger (C3HC4) 5
Meox2	-2.7486	mesenchyme homeobox 2
Mertk	-3.91685	c-mer proto-oncogene tyrosine kinase
Mest	-2.90573	mesoderm specific transcript
Metap1	-2.15072	methionyl aminopeptidase 1
Metrn	-3.27043	meteorin, glial cell differentiation regulator
Metrnl	-5.48411	meteorin, glial cell differentiation regulator-like
Mett5d1	-3.07842	methyltransferase 5 domain containing 1
Mettl9	-2.02665	methyltransferase like 9
Mfge8	-2.48732	milk fat globule-EGF factor 8 protein
Mgat2	-2.7564	mannoside acetylglucosaminyltransferase 2
Micall2	-2.3233	MICAL-like 2
Mir682 /// Rpl37a	-2.8527	microRNA 682 /// ribosomal protein L37a
Mitd1	-2.08381	MIT, microtubule interacting and transport, domain containing 1
Mkrn1	-2.03382	makorin, ring finger protein, 1
Mlec	-4.21164	malectin
Mlf1ip	-2.21988	myeloid leukemia factor 1 interacting protein
Mmd2	-2.06518	monocyte to macrophage differentiation-associated 2
Mme	-2.84321	membrane metallo endopeptidase
Mmgt1	-2.85892	membrane magnesium transporter 1
Mmp12	-5.80749	matrix metallopeptidase 12
Mmp13	-186.681	matrix metallopeptidase 13
Mmp19	-3.24151	matrix metallopeptidase 19
Mmp3	-64.1133	matrix metallopeptidase 3
Mmp8	-2.21797	matrix metallopeptidase 8
Mobkl3	-2.37839	MOB1, Mps One Binder kinase activator-like 3 (yeast)
Mogat2	-2.16361	monoacylglycerol O-acyltransferase 2
Morc4	-3.68481	microrchidia 4
Morf4l1	-2.39428	mortality factor 4 like 1
Mpp6	-4.54142	membrane protein, palmitoylated 6 (MAGUK p55 subfamily member 6)
Mpzl1	-2.66111	myelin protein zero-like 1
Mre11a	-2.52992	meiotic recombination 11 homolog A (S. cerevisiae)
Mrgprf	-2.04886	MAS-related GPR, member F
Mrpl1	-2.42448	mitochondrial ribosomal protein L1
Mrpl15	-2.01384	mitochondrial ribosomal protein L15
Mrpl19	-2.25147	mitochondrial ribosomal protein L19
Mrpl3	-2.15955	mitochondrial ribosomal protein L3
Mrpl44	-2.07073	mitochondrial ribosomal protein L44
Mrpl50	-2.48511	mitochondrial ribosomal protein L50
Mrpl9	-2.20075	mitochondrial ribosomal protein L9
Mrps23	-2.36259	mitochondrial ribosomal protein S23
Mrps6	-6.57241	mitochondrial ribosomal protein S6
Mrs2	-2.1949	MRS2 magnesium homeostasis factor homolog (S. cerevisiae)
Ms4a6d	-4.57155	membrane-spanning 4-domains, subfamily A, member 6D
Msn	-5.30423	moesin
Msr1	-5.67765	macrophage scavenger receptor 1
Mtap	-7.95179	methylthioadenosine phosphorylase
Mtbp	-2.37159	Mdm2, transformed 3T3 cell double minute p53 binding protein
Mtfr1	-2.5121	mitochondrial fission regulator 1
Mthfd1l	-5.31811	methylenetetrahydrofolate dehydrogenase (NADP+ dependent) 1-like
Mthfd2l	-10.414	methylenetetrahydrofolate dehydrogenase (NADP+ dependent) 2-like
Mtm1	-2.06069	X-linked myotubular myopathy gene 1
Mtmr2	-2.58589	myotubularin related protein 2
Mtpn	-5.90417	myotrophin
Mttp	-3.15863	microsomal triglyceride transfer protein
Mxd3	-3.1617	Max dimerization protein 3
Mybl1	-3.03695	myeloblastosis oncogene-like 1
Myc	-4.18026	myelocytomatosis oncogene
Mycbp	-2.58463	c-myc binding protein
Myef2	-2.02455	myelin basic protein expression factor 2, repressor
Mylk	-4.8832	myosin, light polypeptide kinase
Myo1b	-3.69493	myosin IB
Myo5a	-2.04071	myosin VA
Myod1	-2.11306	myogenic differentiation 1
Myof	-5.93405	myoferlin
Myog	-11.3254	myogenin
Mzt1	-2.87979	mitotic spindle organizing protein 1
Naa15	-2.09226	N(alpha)-acetyltransferase 15, NatA auxiliary subunit
Naa38	-2.4439	N(alpha)-acetyltransferase 38, NatC auxiliary subunit
Naa50	-2.05655	N(alpha)-acetyltransferase 50, NatE catalytic subunit
Nab1	-2.13295	Ngfi-A binding protein 1
Nampt	-2.16629	nicotinamide phosphoribosyltransferase
Nap1l1	-2.68843	nucleosome assembly protein 1-like 1
Nars	-3.77158	asparaginyl-tRNA synthetase
Ncapg	-8.70743	non-SMC condensin I complex, subunit G
Ncapg2	-2.04942	non-SMC condensin II complex, subunit G2
Ncaph	-4.41409	non-SMC condensin I complex, subunit H
Ncl	-3.95274	nucleolin
Ndc80	-4.40366	NDC80 homolog, kinetochore complex component (S. cerevisiae)
Ndrg1	-3.14034	N-myc downstream regulated gene 1
Ndufab1	-3.38044	NADH dehydrogenase (ubiquinone) 1, alpha/beta subcomplex, 1
Nedd1	-2.69088	neural precursor cell expressed, developmentally down-regulated gene 1
Nedd4	-2.93117	neural precursor cell expressed, developmentally down-regulated 4
Nek2	-4.54974	NIMA (never in mitosis gene a)-related expressed kinase 2
Nek6	-5.57874	NIMA (never in mitosis gene a)-related expressed kinase 6
Neo1	-2.06607	neogenin
Net1	-2.25325	neuroepithelial cell transforming gene 1
Nfkbiz	-2.82087	nuclear factor of kappa light polypeptide gene enhancer in B-cells inhibitor, zeta
Nfxl1	-2.77777	nuclear transcription factor, X-box binding-like 1
Ngef	-8.41765	neuronal guanine nucleotide exchange factor
Nhp2	-2.24768	NHP2 ribonucleoprotein homolog (yeast)
Nhp2l1	-2.01286	NHP2 non-histone chromosome protein 2-like 1 (S. cerevisiae)
Nid1	-5.98343	nidogen 1
Nid2	-3.41713	nidogen 2
Ninj1	-3.73077	ninjurin 1
Ninj2	-3.32854	ninjurin 2
Ninl	-2.88949	ninein-like
Nip7	-2.28943	nuclear import 7 homolog (S. cerevisiae)
Nipa2	-2.32883	non imprinted in Prader-Willi/Angelman syndrome 2 homolog (human)
Nln	-2.16922	neurolysin (metallopeptidase M3 family)
Nmd3	-2.21229	NMD3 homolog (S. cerevisiae)
Nme1	-2.11778	non-metastatic cells 1, protein (NM23A) expressed in
Nme5	-2.37442	non-metastatic cells 5, protein expressed in (nucleoside-diphosphate kinase)
Noc3l	-2.04357	nucleolar complex associated 3 homolog (S. cerevisiae)
Nolc1	-2.02401	nucleolar and coiled-body phosphoprotein 1
Notum	-2.15632	notum pectinacetylesterase homolog (Drosophila)
Nov	-12.4496	nephroblastoma overexpressed gene
Npas3	-2.59211	neuronal PAS domain protein 3
Npl	-3.04868	N-acetylneuraminate pyruvate lyase
Npm1	-2.16628	nucleophosmin 1
Npnt	-2.74785	nephronectin
Nqo1	-5.43296	NAD(P)H dehydrogenase, quinone 1
Nras	-2.25337	neuroblastoma ras oncogene
Nrbf2	-2.07904	nuclear receptor binding factor 2
Nrk	-25.3818	Nik related kinase
Nrm	-2.47201	nurim (nuclear envelope membrane protein)
Nrp	-2.47919	neural regeneration protein
Nsmce2	-2.51275	non-SMC element 2 homolog (MMS21, S. cerevisiae)
Nubp1	-3.84823	nucleotide binding protein 1
Nubpl	-2.55089	nucleotide binding protein-like
Nucks1	-3.76424	nuclear casein kinase and cyclin-dependent kinase substrate 1
Nudcd1	-3.36588	NudC domain containing 1
Nudcd2	-4.06147	NudC domain containing 2
Nudt21	-2.17883	nudix (nucleoside diphosphate linked moiety X)-type motif 21
Nudt4	-5.37571	nudix (nucleoside diphosphate linked moiety X)-type motif 4
Nudt5	-2.0512	nudix (nucleoside diphosphate linked moiety X)-type motif 5
Nudt6	-4.56189	nudix (nucleoside diphosphate linked moiety X)-type motif 6
Nuf2	-6.67956	NUF2, NDC80 kinetochore complex component, homolog (S. cerevisiae)
Nup160	-2.08415	nucleoporin 160
Nup35	-2.12043	nucleoporin 35
Nup37	-2.50463	nucleoporin 37
Nup43	-2.90342	nucleoporin 43
Nup50	-2.61619	nucleoporin 50
Nupr1	-12.0061	nuclear protein 1
Nus1	-7.49036	nuclear undecaprenyl pyrophosphate synthase 1 homolog (S. cerevisiae)
Nusap1	-4.2939	nucleolar and spindle associated protein 1
Oaf	-10.4361	OAF homolog (Drosophila)
Obsl1	-2.80597	obscurin-like 1
Odf2	-2.9242	outer dense fiber of sperm tails 2
Ogfr	-3.06299	opioid growth factor receptor
Ogn	-36.2196	osteoglycin
Oip5	-3.55558	Opa interacting protein 5
Ola1	-2.3466	Obg-like ATPase 1
Olfml2b	-3.73252	olfactomedin-like 2B
Omd	-36.3234	osteomodulin
Ooep	-2.3897	oocyte expressed protein homolog (dog)
Opa1	-2.99831	optic atrophy 1 homolog (human)
Orc6	-2.35677	origin recognition complex, subunit 6
Osgin2	-2.0393	oxidative stress induced growth inhibitor family member 2
Osmr	-7.86841	oncostatin M receptor
Ostc	-2.76181	oligosaccharyltransferase complex subunit
Ostf1	-2.15407	osteoclast stimulating factor 1
Otor	-15.6253	otoraplin
Otub1	-2.00195	OTU domain, ubiquitin aldehyde binding 1
Otud6b	-2.07714	OTU domain containing 6B
P4ha1	-7.76489	procollagen-proline, 2-oxoglutarate 4-dioxygenase (proline 4-hydroxylase), alpha 1 polypeptide
P4ha2	-10.7505	procollagen-proline, 2-oxoglutarate 4-dioxygenase (proline 4-hydroxylase), alpha II polypeptide
P4ha3	-2.24644	procollagen-proline, 2-oxoglutarate 4-dioxygenase (proline 4-hydroxylase), alpha polypeptide III
Pabpc4	-2.40666	poly(A) binding protein, cytoplasmic 4
Pabpc4l	-2.45428	poly(A) binding protein, cytoplasmic 4-like
Pafah1b2	-2.76425	platelet-activating factor acetylhydrolase, isoform 1b, subunit 2
Paip1	-3.20777	polyadenylate binding protein-interacting protein 1
Papd4	-2.95291	PAP associated domain containing 4
Papola	-2.64759	poly (A) polymerase alpha
Pappa	-9.68642	pregnancy-associated plasma protein A
Pappa2	-2.50751	pappalysin 2
Parp8	-2.41505	poly (ADP-ribose) polymerase family, member 8
Parva	-2.93016	parvin, alpha
Pawr	-23.3633	PRKC, apoptosis, WT1, regulator
Pax1	-5.52338	paired box gene 1
Pbk	-3.97445	PDZ binding kinase
Pck2	-4.05949	phosphoenolpyruvate carboxykinase 2 (mitochondrial)
Pcyt1a	-2.11233	phosphate cytidylyltransferase 1, choline, alpha isoform
Pdap1	-2.13288	PDGFA associated protein 1
Pde10a	-2.07697	phosphodiesterase 10A
Pde3b	-3.97787	phosphodiesterase 3B, cGMP-inhibited
Pdgfra	-2.1551	platelet derived growth factor receptor, alpha polypeptide
Pdgfrb	-3.46769	platelet derived growth factor receptor, beta polypeptide
Pdgfrl	-3.79647	platelet-derived growth factor receptor-like
Pdha1	-2.03175	pyruvate dehydrogenase E1 alpha 1
Pdia6	-2.19183	protein disulfide isomerase associated 6
Pdlim2	-3.5355	PDZ and LIM domain 2
Pdlim4	-2.09245	PDZ and LIM domain 4
Pdlim5	-5.03218	PDZ and LIM domain 5
Pdp1	-2.0199	pyruvate dehyrogenase phosphatase catalytic subunit 1
Pdpn	-2.68162	podoplanin
Pdxk	-2.19176	pyridoxal (pyridoxine, vitamin B6) kinase
Pdzrn3	-2.5075	PDZ domain containing RING finger 3
Peg12	-5.94381	paternally expressed 12
Peg3	-21.2356	paternally expressed 3
Pex3	-2.7476	peroxisomal biogenesis factor 3
Pf4	-2.93288	platelet factor 4
Pfdn4	-2.18112	prefoldin 4
Pgm3	-2.44246	phosphoglucomutase 3
Phactr2	-2.74152	phosphatase and actin regulator 2
Phex	-5.23765	phosphate regulating gene with homologies to endopeptidases on the X chromosome (hypophosphatemia, vitamin D resistant rickets)
Phf10	-2.63722	PHD finger protein 10
Phf19	-2.60337	PHD finger protein 19
Phf3	-2.55757	PHD finger protein 3
Phgdh	-14.0915	3-phosphoglycerate dehydrogenase
Phlda1	-2.51455	pleckstrin homology-like domain, family A, member 1
Phldb2	-8.52117	pleckstrin homology-like domain, family B, member 2
Pi15	-2.05194	peptidase inhibitor 15
Pi4k2b	-3.12476	phosphatidylinositol 4-kinase type 2 beta
Piga	-2.35592	phosphatidylinositol glycan anchor biosynthesis, class A
Pigk	-2.08006	phosphatidylinositol glycan anchor biosynthesis, class K
Pigm	-2.94228	phosphatidylinositol glycan anchor biosynthesis, class M
Pim3	-2.65288	proviral integration site 3
Pitpnb	-3.37879	phosphatidylinositol transfer protein, beta
Pitrm1	-2.35758	pitrilysin metallepetidase 1
Pkn2	-2.21217	protein kinase N2
Pkn3	-2.39604	protein kinase N3
Pla1a	-2.07856	phospholipase A1 member A
Pla2g4a	-14.856	phospholipase A2, group IVA (cytosolic, calcium-dependent)
Plac8	-5.08901	placenta-specific 8
Plagl1	-2.30092	pleiomorphic adenoma gene-like 1
Plau	-6.2746	plasminogen activator, urokinase
Plaur	-5.60724	plasminogen activator, urokinase receptor
Plcd1	-4.65402	phospholipase C, delta 1
Pldn	-2.2511	pallidin
Plek	-2.36519	pleckstrin
Plekha3	-2.27281	pleckstrin homology domain-containing, family A (phosphoinositide binding specific) member 3
Plekha8	-2.03487	pleckstrin homology domain containing, family A (phosphoinositide binding specific) member 8
Plekhf1	-3.04594	pleckstrin homology domain containing, family F (with FYVE domain) member 1
Plekhg1	-2.59733	pleckstrin homology domain containing, family G (with RhoGef domain) member 1
Plekhh2	-2.53268	pleckstrin homology domain containing, family H (with MyTH4 domain) member 2
Plk1	-5.64453	polo-like kinase 1 (Drosophila)
Plk4	-3.14926	polo-like kinase 4 (Drosophila)
Plod2	-2.98486	procollagen lysine, 2-oxoglutarate 5-dioxygenase 2
Plp1	-2.04941	proteolipid protein (myelin) 1
Plscr1	-4.62558	phospholipid scramblase 1
Plscr2	-9.70723	phospholipid scramblase 2
Plxnb3	-2.25584	plexin B3
Pno1	-2.54649	partner of NOB1 homolog (S. cerevisiae)
Pnp /// Pnp2	-2.16043	purine-nucleoside phosphorylase /// purine-nucleoside phosphorylase 2
Poc1a	-2.1709	POC1 centriolar protein homolog A (Chlamydomonas)
Pofut2	-3.59261	protein O-fucosyltransferase 2
Pola1	-2.43244	polymerase (DNA directed), alpha 1
Pold1	-2.618	polymerase (DNA directed), delta 1, catalytic subunit
Pole2	-4.49894	polymerase (DNA directed), epsilon 2 (p59 subunit)
Pole3	-4.04821	polymerase (DNA directed), epsilon 3 (p17 subunit)
Pole4	-2.04139	polymerase (DNA-directed), epsilon 4 (p12 subunit)
Polh	-2.35316	polymerase (DNA directed), eta (RAD 30 related)
Polr3c	-2.29146	polymerase (RNA) III (DNA directed) polypeptide C
Polr3k	-3.29791	polymerase (RNA) III (DNA directed) polypeptide K
Pon3	-4.67309	paraoxonase 3
Ppap2a	-2.13087	phosphatidic acid phosphatase type 2A
Ppap2c	-2.09666	phosphatidic acid phosphatase type 2C
Pparg	-6.98943	peroxisome proliferator activated receptor gamma
Ppat	-2.71795	phosphoribosyl pyrophosphate amidotransferase
Pphln1	-2.04718	periphilin 1
Ppih	-2.79743	peptidyl prolyl isomerase H
Ppil1	-2.10727	peptidylprolyl isomerase (cyclophilin)-like 1
Ppil5	-4.36272	peptidylprolyl isomerase (cyclophilin) like 5
Ppip5k2	-2.28931	diphosphoinositol pentakisphosphate kinase 2
Ppm1a	-2.01372	protein phosphatase 1A, magnesium dependent, alpha isoform
Ppp1cb	-2.39901	protein phosphatase 1, catalytic subunit, beta isoform
Ppp1r12a	-2.04142	protein phosphatase 1, regulatory (inhibitor) subunit 12A
Ppp1r14b	-2.02213	Protein phosphatase 1, regulatory (inhibitor) subunit 14B
Ppp1r3b	-3.86093	protein phosphatase 1, regulatory (inhibitor) subunit 3B
Ppp1r9a	-2.18701	protein phosphatase 1, regulatory (inhibitor) subunit 9A
Ppp2r2a	-2.29158	protein phosphatase 2 (formerly 2A), regulatory subunit B (PR 52), alpha isoform
Ppp2r5c	-2.02422	protein phosphatase 2, regulatory subunit B (B56), gamma isoform
Pppde1	-2.48461	PPPDE peptidase domain containing 1
Pppde2	-2.11911	PPPDE peptidase domain containing 2
Prc1	-4.0112	protein regulator of cytokinesis 1
Prdx4	-4.10966	peroxiredoxin 4
Prelid2	-3.45136	PRELI domain containing 2
Prelp	-13.131	proline arginine-rich end leucine-rich repeat
Prg4	-8.0625	proteoglycan 4 (megakaryocyte stimulating factor, articular superficial zone protein)
Prim1	-2.08886	DNA primase, p49 subunit
Prim2	-2.95568	DNA primase, p58 subunit
Prkcdbp	-3.27644	protein kinase C, delta binding protein
Procr	-2.48659	protein C receptor, endothelial
Prokr1	-2.99343	prokineticin receptor 1
Prorsd1	-2.20941	prolyl-tRNA synthetase domain containing 1
Pros1	-2.66865	protein S (alpha)
Prpf40a	-2.10146	PRP40 pre-mRNA processing factor 40 homolog A (yeast)
Prr11	-3.00563	proline rich 11
Prrc1	-3.37466	proline-rich coiled-coil 1
Prrx1	-2.58624	paired related homeobox 1
Prrx2	-4.83506	paired related homeobox 2
Prss23	-3.63398	protease, serine, 23
Prss35	-3.66518	protease, serine, 35
Psat1	-15.0349	phosphoserine aminotransferase 1
Psmb1	-2.35406	Proteasome (prosome, macropain) subunit, beta type 1
Psmc3ip	-2.5958	proteasome (prosome, macropain) 26S subunit, ATPase 3, interacting protein
Psmd13	-2.59437	proteasome (prosome, macropain) 26S subunit, non-ATPase, 13
Psme3	-2.92258	proteaseome (prosome, macropain) 28 subunit, 3
Psph	-2.98198	phosphoserine phosphatase
Psrc1	-4.24053	proline/serine-rich coiled-coil 1
Pstk	-2.13232	phosphoseryl-tRNA kinase
Ptbp1	-2.15647	polypyrimidine tract binding protein 1
Ptges	-4.77231	prostaglandin E synthase
Ptgis	-18.9064	prostaglandin I2 (prostacyclin) synthase
Ptgs1	-7.79571	prostaglandin-endoperoxide synthase 1
Ptgs2	-51.9069	prostaglandin-endoperoxide synthase 2
Pth1r	-10.4461	parathyroid hormone 1 receptor
Ptp4a1	-3.00683	protein tyrosine phosphatase 4a1
Ptp4a2	-2.01626	protein tyrosine phosphatase 4a2
Ptplb	-2.71834	protein tyrosine phosphatase-like (proline instead of catalytic arginine), member b
Ptpn14	-2.29571	protein tyrosine phosphatase, non-receptor type 14
Ptpn2	-2.1759	protein tyrosine phosphatase, non-receptor type 2
Ptpre	-2.76041	protein tyrosine phosphatase, receptor type, E
Ptrf	-2.11476	polymerase I and transcript release factor
Ptrh1	-2.75002	peptidyl-tRNA hydrolase 1 homolog (S. cerevisiae)
Ptrh2	-2.32961	peptidyl-tRNA hydrolase 2
Pttg1	-7.57909	pituitary tumor-transforming gene 1
Pttg1ip	-2.00643	Pituitary tumor-transforming 1 interacting protein
Ptx3	-38.6041	pentraxin related gene
Pvr	-2.02052	poliovirus receptor
Pvt1	-5.66506	plasmacytoma variant translocation 1
Pwp1	-2.84008	PWP1 homolog (S. cerevisiae)
Pxdn	-2.41591	peroxidasin homolog (Drosophila)
Pygl	-6.53156	liver glycogen phosphorylase
Qsox1	-3.32828	quiescin Q6 sulfhydryl oxidase 1
Rab10	-2.3664	RAB10, member RAS oncogene family
Rab18	-6.01231	RAB18, member RAS oncogene family
Rab28	-2.81398	RAB28, member RAS oncogene family
Rab2a	-2.9231	RAB2A, member RAS oncogene family
Rab32	-2.73097	RAB32, member RAS oncogene family
Rab39b	-2.2987	RAB39B, member RAS oncogene family
Rac1	-2.29883	RAS-related C3 botulinum substrate 1
Racgap1	-8.08979	Rac GTPase-activating protein 1
Rad18	-2.92449	RAD18 homolog (S. cerevisiae)
Rad21	-2.49409	RAD21 homolog (S. pombe)
Rad23b	-2.33396	RAD23b homolog (S. cerevisiae)
Rad51	-4.17215	RAD51 homolog (S. cerevisiae)
Rad51ap1	-3.48707	RAD51 associated protein 1
Rad51c	-3.14951	RAD51 homolog c (S. cerevisiae)
Rad54l	-2.83702	RAD54 like (S. cerevisiae)
Raet1a /// Raet1b /// Raet1c /// Raet1d /// Raet1e	-4.1651	retinoic acid early transcript 1, alpha /// retinoic acid early transcript beta /// retinoic acid early transcript gamma /// retinoic acid early transcript delta /// retinoic acid early transcript 1E
Rai14	-2.58618	retinoic acid induced 14
Rala	-2.11324	v-ral simian leukemia viral oncogene homolog A (ras related)
Ran	-2.03179	RAN, member RAS oncogene family
Ranbp1	-2.41478	RAN binding protein 1
Rap2c	-3.6873	RAP2C, member of RAS oncogene family
Rapgef3	-2.38982	Rap guanine nucleotide exchange factor (GEF) 3
Rapgef4	-2.83009	Rap guanine nucleotide exchange factor (GEF) 4
Raph1	-3.8486	Ras association (RalGDS/AF-6) and pleckstrin homology domains 1
Rarres1	-8.49256	retinoic acid receptor responder (tazarotene induced) 1
Rarres2	-2.95009	retinoic acid receptor responder (tazarotene induced) 2
Rasa3	-3.97457	RAS p21 protein activator 3
Rasl11a	-4.14908	RAS-like, family 11, member A
Rassf6	-2.47684	Ras association (RalGDS/AF-6) domain family member 6
Rbbp4	-6.26731	retinoblastoma binding protein 4
Rbfox2	-2.29176	RNA binding protein, fox-1 homolog (C. elegans) 2
Rbm18	-2.51006	RNA binding motif protein 18
Rbms3	-3.50435	RNA binding motif, single stranded interacting protein
Rbp1	-2.3543	retinol binding protein 1, cellular
Rbp4	-14.1822	retinol binding protein 4, plasma
Rbpj	-2.5284	recombination signal binding protein for immunoglobulin kappa J region
Rbpms	-2.17896	RNA binding protein gene with multiple splicing
Rcan2	-2.95822	regulator of calcineurin 2
Rcc2	-5.99865	regulator of chromosome condensation 2
Rcl1	-2.31839	RNA terminal phosphate cyclase-like 1
Rcn1	-3.09356	reticulocalbin 1
Rdh11	-4.18079	retinol dehydrogenase 11
Reck	-3.25067	reversion-inducing-cysteine-rich protein with kazal motifs
Reep3	-2.03921	receptor accessory protein 3
Rerg	-4.41364	RAS-like, estrogen-regulated, growth-inhibitor
Rfc3	-2.50839	replication factor C (activator 1) 3
Rfc4	-5.09993	replication factor C (activator 1) 4
Rfc5	-2.50926	replication factor C (activator 1) 5
Rfk	-2.91611	riboflavin kinase
Rftn2	-12.8226	raftlin family member 2
Rfwd2	-2.32085	ring finger and WD repeat domain 2
Rg9mtd2	-2.42281	RNA (guanine-9-) methyltransferase domain containing 2
Rgl1	-4.06966	ral guanine nucleotide dissociation stimulator,-like 1
Rgs1	-3.49664	regulator of G-protein signaling 1
Rgs3	-6.91772	regulator of G-protein signaling 3
Rhbdd1	-2.7628	rhomboid domain containing 1
Rhbdd2	-2.07153	rhomboid domain containing 2
Rhobtb3	-6.71817	Rho-related BTB domain containing 3
Rhoj	-2.80679	ras homolog gene family, member J
Ric8	-2.09853	resistance to inhibitors of cholinesterase 8 homolog (C. elegans)
Ripk2	-2.27583	receptor (TNFRSF)-interacting serine-threonine kinase 2
Rlbp1	-2.78034	retinaldehyde binding protein 1
Rnd1	-2.01861	Rho family GTPase 1
Rnf114	-2.05736	ring finger protein 114
Rnf121	-2.60099	ring finger protein 121
Rnf138	-2.1781	ring finger protein 138
Rnf141	-2.62183	ring finger protein 141
Rnf144a	-3.68867	ring finger protein 144A
Rnf144b	-2.2948	ring finger protein 144B
Rnf150	-2.01726	ring finger protein 150
Rnf217	-2.54593	ring finger protein 217
Rnf26	-2.17837	ring finger protein 26
Rnf4	-3.50272	ring finger protein 4
Ropn1l	-2.50102	ropporin 1-like
Rpa2	-3.47399	replication protein A2
Rpa3	-2.65036	replication protein A3
Rpe	-3.12962	ribulose-5-phosphate-3-epimerase
Rpf1	-3.06555	ribosome production factor 1 homolog (S. cerevisiae)
Rpf2	-3.46483	ribosome production factor 2 homolog (S. cerevisiae)
Rpl13a	-2.34853	ribosomal protein L13A
Rpl14	-2.76629	ribosomal protein L14
Rpl17	-3.02621	ribosomal protein L17
Rpl23	-2.86703	ribosomal protein L23
Rpl24	-2.15658	ribosomal protein L24
Rpl31	-2.29993	ribosomal protein L31
Rpl39l	-5.58348	ribosomal protein L39-like
Rpl7l1	-2.19299	ribosomal protein L7-like 1
Rpp30	-2.71964	ribonuclease P/MRP 30 subunit (human)
Rps21	-2.54472	ribosomal protein S21
Rps4y2	-17.0336	ribosomal protein S4, Y-linked 2
Rps6ka6	-5.53163	ribosomal protein S6 kinase polypeptide 6
Rps9	-2.1619	ribosomal protein S9
Rras2	-2.0124	related RAS viral (r-ras) oncogene homolog 2
Rrbp1	-3.92801	ribosome binding protein 1
Rrm1	-7.51635	ribonucleotide reductase M1
Rrm2	-8.29637	ribonucleotide reductase M2
Rrp15	-2.10119	ribosomal RNA processing 15 homolog (S. cerevisiae)
Rrs1	-2.63298	RRS1 ribosome biogenesis regulator homolog (S. cerevisiae)
Rsad2	-3.00624	radical S-adenosyl methionine domain containing 2
Rsl1d1	-2.49076	ribosomal L1 domain containing 1
Rspo2	-4.11143	R-spondin 2 homolog (Xenopus laevis)
Rtn4	-2.642	reticulon 4
Rtp4	-3.03941	receptor transporter protein 4
Runx1	-2.02128	runt related transcription factor 1
Runx2	-2.35034	runt related transcription factor 2
S100a10	-5.53659	S100 calcium binding protein A10 (calpactin)
S100a11	-3.47062	S100 calcium binding protein A11 (calgizzarin)
S100a13	-2.59262	S100 calcium binding protein A13
S100a4	-17.4186	S100 calcium binding protein A4
S100a6	-10.4463	S100 calcium binding protein A6 (calcyclin)
S100b	-33.1523	S100 protein, beta polypeptide, neural
S1pr2	-2.6519	sphingosine-1-phosphate receptor 2
S1pr3	-10.1626	sphingosine-1-phosphate receptor 3
Saa3	-19.7106	serum amyloid A 3
Sap30	-2.53314	sin3 associated polypeptide
Sar1a	-5.03198	SAR1 gene homolog A (S. cerevisiae)
Sardh	-2.83715	sarcosine dehydrogenase
Sarnp	-2.2277	SAP domain containing ribonucleoprotein
Sars	-2.74688	seryl-aminoacyl-tRNA synthetase
Sass6	-2.42487	spindle assembly 6 homolog (C. elegans)
Sav1	-3.73861	salvador homolog 1 (Drosophila)
Sc4mol	-4.25731	sterol-C4-methyl oxidase-like
Sc5d	-2.11691	sterol-C5-desaturase (fungal ERG3, delta-5-desaturase) homolog (S. cerevisae)
Scara3	-9.09584	scavenger receptor class A, member 3
Scarb1	-3.24204	scavenger receptor class B, member 1
Scarb2	-4.0711	scavenger receptor class B, member 2
Scpep1	-3.92562	serine carboxypeptidase 1
Scrg1	-32.6648	scrapie responsive gene 1
Scrn1	-2.64746	secernin 1
Sdc1	-2.20404	syndecan 1
Sdc2	-8.63164	syndecan 2
Sdc3	-2.24313	syndecan 3
Sdcbp	-2.40818	syndecan binding protein
Sec22b	-2.91453	SEC22 vesicle trafficking protein homolog B (S. cerevisiae)
Sec24d	-3.1212	Sec24 related gene family, member D (S. cerevisiae)
Sec61a1	-3.12657	Sec61 alpha 1 subunit (S. cerevisiae)
Sec63	-2.14983	SEC63-like (S. cerevisiae)
Seh1l	-3.48106	SEH1-like (S. cerevisiae
Sel1l	-2.78137	sel-1 suppressor of lin-12-like (C. elegans)
Sema3a	-4.49877	sema domain, immunoglobulin domain (Ig), short basic domain, secreted, (semaphorin) 3A
Sema3c	-2.12425	sema domain, immunoglobulin domain (Ig), short basic domain, secreted, (semaphorin) 3C
Sema3d	-2.06315	sema domain, immunoglobulin domain (Ig), short basic domain, secreted, (semaphorin) 3D
Sema3e	-6.12002	sema domain, immunoglobulin domain (Ig), short basic domain, secreted, (semaphorin) 3E
Sema7a	-2.112	sema domain, immunoglobulin domain (Ig), and GPI membrane anchor, (semaphorin) 7A
Sephs1	-2.84675	selenophosphate synthetase 1
septin 10	-4.10658	septin 10
septin 11	-2.40319	septin 11
septin 8	-2.49392	septin 8
Serf1	-3.29521	small EDRK-rich factor 1
Serinc3	-3.77948	serine incorporator 3
Serinc5	-2.38644	serine incorporator 5
Serp1	-4.66561	stress-associated endoplasmic reticulum protein 1
Serpina3n	-3.08073	serine (or cysteine) peptidase inhibitor, clade A, member 3N
Serpinb6b	-2.36062	serine (or cysteine) peptidase inhibitor, clade B, member 6b
Serpinb8	-2.3788	serine (or cysteine) peptidase inhibitor, clade B, member 8
Serpine1	-11.8526	serine (or cysteine) peptidase inhibitor, clade E, member 1
Serpinf1	-5.97849	serine (or cysteine) peptidase inhibitor, clade F, member 1
Serpinh1	-3.34717	serine (or cysteine) peptidase inhibitor, clade H, member 1
Sf3a3	-2.78764	splicing factor 3a, subunit 3
Sfrp1	-3.90265	secreted frizzled-related protein 1
Sfrp2	-2.05937	secreted frizzled-related protein 2
Sft2d2	-3.68231	SFT2 domain containing 2
Sgce	-7.52778	sarcoglycan, epsilon
Sgk1	-3.39337	serum/glucocorticoid regulated kinase 1
Sgk3	-2.28659	serum/glucocorticoid regulated kinase 3
Sgms1	-2.16615	sphingomyelin synthase 1
Sgms2	-3.07366	sphingomyelin synthase 2
Sgol1	-3.63681	shugoshin-like 1 (S. pombe)
Sgol2	-3.15059	shugoshin-like 2 (S. pombe)
Sh3bgrl	-2.29613	SH3-binding domain glutamic acid-rich protein like
Sh3kbp1	-3.01411	SH3-domain kinase binding protein 1
Sh3tc2	-3.1035	SH3 domain and tetratricopeptide repeats 2
Shc4	-2.91535	SHC (Src homology 2 domain containing) family, member 4
Shcbp1	-7.54779	Shc SH2-domain binding protein 1
Shfm1	-2.17554	split hand/foot malformation (ectrodactyly) type 1
Shmt1	-3.26735	serine hydroxymethyltransferase 1 (soluble)
Shmt2	-2.98686	serine hydroxymethyltransferase 2 (mitochondrial)
Sigmar1	-3.06115	sigma non-opioid intracellular receptor 1
Ska1	-9.11995	spindle and kinetochore associated complex subunit 1
Skp2	-4.15369	S-phase kinase-associated protein 2 (p45)
Slc10a7	-3.23883	solute carrier family 10 (sodium/bile acid cotransporter family), member 7
Slc11a1	-3.29639	solute carrier family 11 (proton-coupled divalent metal ion transporters), member 1
Slc11a2	-2.19255	solute carrier family 11 (proton-coupled divalent metal ion transporters), member 2
Slc14a1	-2.19936	solute carrier family 14 (urea transporter), member 1
Slc16a1	-5.81591	solute carrier family 16 (monocarboxylic acid transporters), member 1
Slc16a2	-5.07625	solute carrier family 16 (monocarboxylic acid transporters), member 2
Slc16a4	-8.22104	solute carrier family 16 (monocarboxylic acid transporters), member 4
Slc19a1	-2.20757	solute carrier family 19 (sodium/hydrogen exchanger), member 1
Slc19a2	-5.45104	solute carrier family 19 (thiamine transporter), member 2
Slc19a3	-2.77371	solute carrier family 19 (sodium/hydrogen exchanger), member 3
Slc1a3	-2.15043	solute carrier family 1 (glial high affinity glutamate transporter), member 3
Slc1a4	-2.07159	solute carrier family 1 (glutamate/neutral amino acid transporter), member 4
Slc1a5	-3.16021	solute carrier family 1 (neutral amino acid transporter), member 5
Slc20a1	-4.50671	solute carrier family 20, member 1
Slc22a4	-2.52877	solute carrier family 22 (organic cation transporter), member 4
Slc25a13	-2.17206	solute carrier family 25 (mitochondrial carrier, adenine nucleotide translocator), member 13
Slc25a24	-2.43692	solute carrier family 25 (mitochondrial carrier, phosphate carrier), member 24
Slc25a5	-3.07202	solute carrier family 25 (mitochondrial carrier, adenine nucleotide translocator), member 5
Slc29a1	-6.2856	solute carrier family 29 (nucleoside transporters), member 1
Slc2a1	-6.26676	solute carrier family 2 (facilitated glucose transporter), member 1
Slc30a7	-2.61706	solute carrier family 30 (zinc transporter), member 7
Slc31a1	-2.66651	solute carrier family 31, member 1
Slc35a1	-2.30952	solute carrier family 35 (CMP-sialic acid transporter), member 1
Slc35a2	-4.1654	solute carrier family 35 (UDP-galactose transporter), member A2
Slc35a3	-2.91033	solute carrier family 35 (UDP-N-acetylglucosamine (UDP-GlcNAc) transporter), member 3
Slc35b2	-3.39111	solute carrier family 35, member B2
Slc37a2	-2.11836	solute carrier family 37 (glycerol-3-phosphate transporter), member 2
Slc37a3	-2.02519	solute carrier family 37 (glycerol-3-phosphate transporter), member 3
Slc38a1	-12.887	solute carrier family 38, member 1
Slc38a2	-2.35814	solute carrier family 38, member 2
Slc38a4	-25.5085	solute carrier family 38, member 4
Slc39a10	-2.12556	solute carrier family 39 (zinc transporter), member 10
Slc39a14	-4.0675	solute carrier family 39 (zinc transporter), member 14
Slc3a2	-3.03022	solute carrier family 3 (activators of dibasic and neutral amino acid transport), member 2
Slc40a1	-3.77979	solute carrier family 40 (iron-regulated transporter), member 1
Slc41a2	-6.19706	solute carrier family 41, member 2
Slc43a3	-5.99837	solute carrier family 43, member 3
Slc48a1	-2.48126	solute carrier family 48 (heme transporter), member 1
Slc4a4	-2.16535	solute carrier family 4 (anion exchanger), member 4
Slc4a7	-3.13858	solute carrier family 4, sodium bicarbonate cotransporter, member 7
Slc5a3	-12.478	solute carrier family 5 (inositol transporters), member 3
Slc6a8	-2.49358	solute carrier family 6 (neurotransmitter transporter, creatine), member 8
Slc6a9	-2.57467	solute carrier family 6 (neurotransmitter transporter, glycine), member 9
Slc7a1	-3.81044	solute carrier family 7 (cationic amino acid transporter, y+ system), member 1
Slc7a11	-2.5291	solute carrier family 7 (cationic amino acid transporter, y+ system), member 11
Slc7a2	-2.03572	solute carrier family 7 (cationic amino acid transporter, y+ system), member 2
Slc7a5	-2.94807	solute carrier family 7 (cationic amino acid transporter, y+ system), member 5
Slc7a6	-2.90434	solute carrier family 7 (cationic amino acid transporter, y+ system), member 6
Slc7a6os	-2.43489	solute carrier family 7, member 6 opposite strand
Slco2a1	-2.84814	solute carrier organic anion transporter family, member 2a1
Slfn8	-2.54619	schlafen 8
Slfn9	-2.95563	schlafen 9
Slitrk6	-2.89785	SLIT and NTRK-like family, member 6
Slpi	-13.8935	secretory leukocyte peptidase inhibitor
Smad5	-2.40251	MAD homolog 5 (Drosophila)
Smap1	-2.89379	stromal membrane-associated protein 1
Smarcd2	-2.17983	SWI/SNF related, matrix associated, actin dependent regulator of chromatin, subfamily d, member 2
Smc2	-2.88371	structural maintenance of chromosomes 2
Smc4	-3.49668	structural maintenance of chromosomes 4
Smn1	-2.53958	survival motor neuron 1
Smoc2	-2.4451	SPARC related modular calcium binding 2
Smpd3	-2.41151	sphingomyelin phosphodiesterase 3, neutral
Smpdl3b	-3.6342	sphingomyelin phosphodiesterase, acid-like 3B
Smtn	-3.2727	smoothelin
Snai1	-4.00194	snail homolog 1 (Drosophila)
Snai2	-5.11108	snail homolog 2 (Drosophila)
Snap23	-4.76831	synaptosomal-associated protein 23
Snapc3	-2.92733	small nuclear RNA activating complex, polypeptide 3
Sncg	-3.43229	synuclein, gamma
Sned1	-2.60439	sushi, nidogen and EGF-like domains 1
Snhg1	-2.05153	small nucleolar RNA host gene (non-protein coding) 1
Snhg6	-3.27985	small nucleolar RNA host gene (non-protein coding) 6
Snhg8	-2.15599	small nucleolar RNA host gene 8
Snrpa1	-2.74967	small nuclear ribonucleoprotein polypeptide A'
Snrpb2	-3.13402	U2 small nuclear ribonucleoprotein B
Snrpd1	-2.3415	small nuclear ribonucleoprotein D1
Snrpf	-3.00011	small nuclear ribonucleoprotein polypeptide F
Snx12	-2.20345	sorting nexin 12
Snx22	-2.42218	sorting nexin 22
Snx25	-2.06072	sorting nexin 25
Snx5	-3.34626	sorting nexin 5
Snx7	-2.24205	sorting nexin 7
Snx9	-2.41931	sorting nexin 9
Soat1	-4.20504	sterol O-acyltransferase 1
Sorbs1	-2.88033	sorbin and SH3 domain containing 1
Sox4	-3.5	SRY-box containing gene 4
Sp7	-2.47343	Sp7 transcription factor 7
Spag5	-3.33954	sperm associated antigen 5
Sparc	-2.46036	secreted acidic cysteine rich glycoprotein
Spata6	-2.24919	spermatogenesis associated 6
Spc24	-4.545	SPC24, NDC80 kinetochore complex component, homolog (S. cerevisiae)
Spc25	-6.15048	SPC25, NDC80 kinetochore complex component, homolog (S. cerevisiae)
Spcs2	-2.063	signal peptidase complex subunit 2 homolog (S. cerevisiae)
Specc1	-2.71457	sperm antigen with calponin homology and coiled-coil domains 1
Speg	-2.14915	SPEG complex locus
Spg20	-6.47574	spastic paraplegia 20, spartin (Troyer syndrome) homolog (human)
Spin1	-2.15668	spindlin 1
Spire1	-2.34909	spire homolog 1 (Drosophila)
Spnb2	-2.15949	spectrin beta 2
Spp1	-81.8053	secreted phosphoprotein 1
Spred1	-2.28844	sprouty protein with EVH-1 domain 1, related sequence
Spry2	-3.67471	sprouty homolog 2 (Drosophila)
Spry4	-3.10703	sprouty homolog 4 (Drosophila)
Spsb4	-3.50597	splA/ryanodine receptor domain and SOCS box containing 4
Sra1	-2.08356	steroid receptor RNA activator 1
Srfbp1	-2.13075	serum response factor binding protein 1
Srgap2	-2.42671	SLIT-ROBO Rho GTPase activating protein 2
Srgap3	-3.3473	SLIT-ROBO Rho GTPase activating protein 3
Srm	-2.70593	spermidine synthase
Srp9	-2.08626	signal recognition particle 9
Srprb	-3.35482	signal recognition particle receptor, B subunit
Srpx	-2.2033	sushi-repeat-containing protein
Srpx2	-61.0876	sushi-repeat-containing protein, X-linked 2
Srsf10	-3.61254	serine/arginine-rich splicing factor 10
Srsf2	-2.57022	serine/arginine-rich splicing factor 2
Ssr1	-4.83022	signal sequence receptor, alpha
Ssr2	-2.94446	signal sequence receptor, beta
Ssx2ip	-2.37795	synovial sarcoma, X breakpoint 2 interacting protein
St13	-2.41135	suppression of tumorigenicity 13
St3gal1	-2.83664	ST3 beta-galactoside alpha-2,3-sialyltransferase 1
St3gal4	-4.68793	ST3 beta-galactoside alpha-2,3-sialyltransferase 4
St3gal5	-2.03236	ST3 beta-galactoside alpha-2,3-sialyltransferase 5
St3gal6	-18.8279	ST3 beta-galactoside alpha-2,3-sialyltransferase 6
St6galnac4	-2.01411	ST6 (alpha-N-acetyl-neuraminyl-2,3-beta-galactosyl-1,3)-N-acetylgalactosaminide alpha-2,6-sialyltransferase 4
Stam2	-2.07384	signal transducing adaptor molecule (SH3 domain and ITAM motif) 2
Stambpl1	-4.53797	STAM binding protein like 1
Stard4	-3.82174	StAR-related lipid transfer (START) domain containing 4
Stbd1	-3.83956	starch binding domain 1
Stc2	-4.78059	stanniocalcin 2
Steap1	-34.6578	six transmembrane epithelial antigen of the prostate 1
Steap2	-11.6933	six transmembrane epithelial antigen of prostate 2
Steap3	-2.68472	STEAP family member 3
Stfa2l1	-3.23905	stefin A2 like 1
Stfa3	-4.00766	stefin A3
Stil	-2.64613	Scl/Tal1 interrupting locus
Stk3	-2.57576	serine/threonine kinase 3 (Ste20, yeast homolog)
Stk39	-3.17873	serine/threonine kinase 39, STE20/SPS1 homolog (yeast)
Stmn1	-2.34064	stathmin 1
Strap	-2.30475	Serine/threonine kinase receptor associated protein
Stt3a	-2.75622	STT3, subunit of the oligosaccharyltransferase complex, homolog A (S. cerevisiae)
Stt3b	-4.21002	STT3, subunit of the oligosaccharyltransferase complex, homolog B (S. cerevisiae)
Stx18	-2.53072	syntaxin 18
Supt3h	-2.48965	suppressor of Ty 3 homolog (S. cerevisiae)
Surf4	-3.64748	surfeit gene 4
Swap70	-3.22564	SWA-70 protein
Syncrip	-4.87264	synaptotagmin binding, cytoplasmic RNA interacting protein
Synpo	-2.84256	synaptopodin
Sypl	-3.35144	synaptophysin-like protein
Sytl2	-8.39649	synaptotagmin-like 2
T	-2.63677	brachyury
Tacc3	-5.62477	transforming, acidic coiled-coil containing protein 3
Tacr3	-2.28198	tachykinin receptor 3
Taf1d	-5.01479	TATA box binding protein (Tbp)-associated factor, RNA polymerase I, D
Taf7	-2.33903	TAF7 RNA polymerase II, TATA box binding protein (TBP)-associated factor
Taf9	-3.30704	TAF9 RNA polymerase II, TATA box binding protein (TBP)-associated factor
Tagln	-4.44047	transgelin
Tars	-2.32051	threonyl-tRNA synthetase
Tasp1	-2.39894	taspase, threonine aspartase 1
Tatdn1	-2.4258	TatD DNase domain containing 1
Tbc1d15	-3.12523	TBC1 domain family, member 15
Tbc1d23	-2.19786	TBC1 domain family, member 23
Tbpl1	-2.81295	TATA box binding protein-like 1
Tbrg1	-2.18656	transforming growth factor beta regulated gene 1
Tbx18	-2.53485	T-box18
Tbx4	-2.06925	T-box 4
Tcea1	-6.41344	transcription elongation factor A (SII) 1
Tceal8	-2.19268	transcription elongation factor A (SII)-like 8
Tcerg1	-2.10748	transcription elongation regulator 1 (CA150)
Tcfl5	-8.48581	transcription factor-like 5 (basic helix-loop-helix)
Tctex1d2	-2.55785	Tctex1 domain containing 2
Tdp1	-2.0924	tyrosyl-DNA phosphodiesterase 1
Terf1	-2.60061	telomeric repeat binding factor 1
Tes3-ps	-2.9788	testis derived transcript 3, pseudogene
Tfpi	-11.0098	tissue factor pathway inhibitor
Tfpi2	-3.31222	tissue factor pathway inhibitor 2
Tgds	-2.36389	TDP-glucose 4,6-dehydratase
Tgfbi	-3.0931	transforming growth factor, beta induced
Tgoln1	-2.75147	trans-golgi network protein
Tgoln1 /// Tgoln2	-2.1818	trans-golgi network protein /// trans-golgi network protein 2
Thbd	-2.5955	thrombomodulin
Thbs1	-42.4	thrombospondin 1
Thbs2	-3.49202	thrombospondin 2
Thg1l	-2.18192	tRNA-histidine guanylyltransferase 1-like (S. cerevisiae)
Thoc1	-3.35066	THO complex 1
Thoc6	-2.34468	THO complex 6 homolog (Drosophila)
Thyn1	-2.20475	thymocyte nuclear protein 1
Tifa	-2.14744	TRAF-interacting protein with forkhead-associated domain
Timm8a1	-3.94676	translocase of inner mitochondrial membrane 8 homolog a1 (yeast)
Timp1	-15.0459	tissue inhibitor of metalloproteinase 1
Timp2	-3.71866	tissue inhibitor of metalloproteinase 2
Timp3	-21.7447	tissue inhibitor of metalloproteinase 3
Tiparp	-2.18143	TCDD-inducible poly(ADP-ribose) polymerase
Tk1	-6.54524	thymidine kinase 1
Tlk2	-2.48081	tousled-like kinase 2 (Arabidopsis)
Tlr2	-2.34478	toll-like receptor 2
Tlr4	-5.91494	toll-like receptor 4
Tm2d1	-2.05082	TM2 domain containing 1
Tm2d2	-2.03455	TM2 domain containing 2
Tm4sf1	-6.94927	transmembrane 4 superfamily member 1
Tm6sf1	-2.0401	transmembrane 6 superfamily member 1
Tm9sf2	-2.18444	transmembrane 9 superfamily member 2
Tm9sf3	-2.39044	transmembrane 9 superfamily member 3
Tm9sf4	-2.50974	transmembrane 9 superfamily protein member 4
Tmco1	-2.37945	transmembrane and coiled-coil domains 1
Tmed10	-3.19665	transmembrane emp24-like trafficking protein 10 (yeast)
Tmed2	-8.23687	transmembrane emp24 domain trafficking protein 2
Tmed5	-3.71282	transmembrane emp24 protein transport domain containing 5
Tmed7	-3.39277	transmembrane emp24 protein transport domain containing 7
Tmeff1	-5.94871	transmembrane protein with EGF-like and two follistatin-like domains 1
Tmem107	-2.617	transmembrane protein 107
Tmem117	-2.49026	transmembrane protein 117
Tmem120a	-2.82334	transmembrane protein 120A
Tmem144	-2.3485	transmembrane protein 144
Tmem167	-3.17378	transmembrane protein 167
Tmem168	-2.1134	transmembrane protein 168
Tmem181a /// Tmem181b-ps /// Tmem181c-ps /// Tmem181d-ps	-3.23252	transmembrane protein 181A /// transmembrane protein 181B, pseudogene /// transmembrane protein 181C, pseudogene /// transmembrane protein 181D, pseudogene
Tmem183a	-3.48763	transmembrane protein 183A
Tmem209	-2.03987	transmembrane protein 209
Tmem212	-2.7817	transmembrane protein 212
Tmem26	-6.7741	transmembrane protein 26
Tmem30a	-2.09124	transmembrane protein 30A
Tmem33	-3.67091	transmembrane protein 33
Tmem37	-2.03767	transmembrane protein 37
Tmem39a	-2.32047	transmembrane protein 39a
Tmem45a	-18.3325	transmembrane protein 45a
Tmem48	-4.94568	transmembrane protein 48
Tmem49	-2.37744	transmembrane protein 49
Tmem64	-2.21692	transmembrane protein 64
Tmem69	-2.1881	transmembrane protein 69
Tmem86a	-2.03503	transmembrane protein 86A
Tmem97	-6.78478	transmembrane protein 97
Tmem98	-3.84122	transmembrane protein 98
Tmod3	-2.62365	tropomodulin 3
Tmpo	-2.24371	thymopoietin
Tmsb10	-3.80018	thymosin, beta 10
Tnfaip2	-4.84193	tumor necrosis factor, alpha-induced protein 2
Tnfaip6	-3.93856	tumor necrosis factor alpha induced protein 6
Tnfaip8	-2.51599	tumor necrosis factor, alpha-induced protein 8
Tnfrsf11b	-3.50064	tumor necrosis factor receptor superfamily, member 11b (osteoprotegerin)
Tnfrsf1b	-2.70989	tumor necrosis factor receptor superfamily, member 1b
Tnfrsf22	-2.06485	tumor necrosis factor receptor superfamily, member 22
Tnfrsf22 /// Tnfrsf23	-2.33994	tumor necrosis factor receptor superfamily, member 22 /// tumor necrosis factor receptor superfamily, member 23
Tnfrsf23	-2.18287	tumor necrosis factor receptor superfamily, member 23
Tnfsf11	-10.7626	tumor necrosis factor (ligand) superfamily, member 11
Tnfsf9	-2.27126	tumor necrosis factor (ligand) superfamily, member 9
Tnmd	-7.07141	tenomodulin
Tnn	-2.47379	tenascin N
Tnpo1	-3.00229	transportin 1
Tomm20	-2.57926	translocase of outer mitochondrial membrane 20 homolog (yeast)
Tomm70a	-2.97159	translocase of outer mitochondrial membrane 70 homolog A (yeast)
Top2a	-3.91824	topoisomerase (DNA) II alpha
Topors	-2.41252	topoisomerase I binding, arginine/serine-rich
Tor1aip2	-2.57625	torsin A interacting protein 2
Tor3a	-3.66232	torsin family 3, member A
Tpm1	-2.96271	tropomyosin 1, alpha
Tpm3	-3.14975	tropomyosin 3, gamma
Tpmt	-2.39068	thiopurine methyltransferase
Tpp2	-3.84313	tripeptidyl peptidase II
Tpx2	-7.22037	TPX2, microtubule-associated protein homolog (Xenopus laevis)
Tra2b	-2.18091	transformer 2 beta homolog (Drosophila)
Tram1l1	-7.62227	translocation associated membrane protein 1-like 1
Tram2	-3.50662	translocating chain-associating membrane protein 2
Trappc5	-2.31786	trafficking protein particle complex 5
Trdmt1	-2.94933	tRNA aspartic acid methyltransferase 1
Trem2	-2.29148	triggering receptor expressed on myeloid cells 2
Trib1	-2.13782	tribbles homolog 1 (Drosophila)
Trib2	-7.37409	tribbles homolog 2 (Drosophila)
Trim35	-2.37602	tripartite motif-containing 35
Trim47	-2.60507	tripartite motif-containing 47
Trim59	-2.04623	tripartite motif-containing 59
Trim66	-2.22036	tripartite motif-containing 66
Trip13	-9.33289	thyroid hormone receptor interactor 13
Trmt2a	-2.07051	TRM2 tRNA methyltransferase 2 homolog A (S. cerevisiae)
Trpm6	-2.06908	transient receptor potential cation channel, subfamily M, member 6
Tsc22d1	-3.46861	TSC22 domain family, member 1
Tsga14	-3.055	testis specific gene A14
Tsku	-2.02488	tsukushin
Tslp	-3.08586	thymic stromal lymphopoietin
Tspan13	-3.74382	tetraspanin 13
Tspan2	-8.65668	tetraspanin 2
Tspan4	-7.5034	tetraspanin 4
Tspan6	-16.9468	tetraspanin 6
Tspyl1	-2.54043	testis-specific protein, Y-encoded-like 1
Ttc21b	-2.18102	tetratricopeptide repeat domain 21B
Ttc39a	-2.30646	tetratricopeptide repeat domain 39A
Ttc39b	-2.24624	tetratricopeptide repeat domain 39B
Ttk	-4.73384	Ttk protein kinase
Ttyh2	-2.79256	tweety homolog 2 (Drosophila)
Tuba3a /// Tuba3b	-2.33438	tubulin, alpha 3A /// tubulin, alpha 3B
Tubb2a	-2.7842	tubulin, beta 2A
Tubb2a-ps2 /// Tubb2b	-5.3719	tubulin, beta 2a, pseudogene 2 /// tubulin, beta 2B
Tubb2c	-2.00594	tubulin, beta 2C
Tubb6	-5.30612	tubulin, beta 6
Tube1	-2.20089	epsilon-tubulin 1
Tug1	-2.58781	Taurine upregulated gene 1
Twf1	-3.40596	twinfilin, actin-binding protein, homolog 1 (Drosophila)
Twist2	-3.38432	twist homolog 2 (Drosophila)
Twsg1	-2.74679	twisted gastrulation homolog 1 (Drosophila)
Txndc5	-4.32334	thioredoxin domain containing 5
Txnl1	-2.51501	thioredoxin-like 1
Tyms /// Tyms-ps	-2.8044	thymidylate synthase /// thymidylate synthase, pseudogene
Uba3	-3.65612	ubiquitin-like modifier activating enzyme 3
Ube2c	-9.7109	ubiquitin-conjugating enzyme E2C
Ube2d2	-2.81193	ubiquitin-conjugating enzyme E2D 2
Ube2d3	-4.228	ubiquitin-conjugating enzyme E2D 3 (UBC4/5 homolog, yeast)
Ube2f	-2.19213	ubiquitin-conjugating enzyme E2F (putative)
Ube2g2	-2.59053	ubiquitin-conjugating enzyme E2G 2
Ube2i	-2.32914	ubiquitin-conjugating enzyme E2I
Ube2j1	-3.26484	ubiquitin-conjugating enzyme E2, J1
Ube2l3	-2.4711	ubiquitin-conjugating enzyme E2L 3
Ube2t	-3.1709	ubiquitin-conjugating enzyme E2T (putative)
Ube2v2	-2.25397	ubiquitin-conjugating enzyme E2 variant 2
Ubfd1	-2.7077	ubiquitin family domain containing 1
Ubl4	-2.48551	ubiquitin-like 4
Ubqln1	-2.01813	ubiquilin 1
Ubr7	-2.07904	ubiquitin protein ligase E3 component n-recognin 7 (putative)
Ubxn7	-2.24204	UBX domain protein 7
Uchl3 /// Uchl4	-2.00996	ubiquitin carboxyl-terminal esterase L3 (ubiquitin thiolesterase) /// ubiquitin carboxyl-terminal esterase L4
Uchl5	-2.97451	ubiquitin carboxyl-terminal esterase L5
Uck2	-3.95328	uridine-cytidine kinase 2
Ucp1	-2.7304	uncoupling protein 1 (mitochondrial, proton carrier)
Uevld	-2.44265	UEV and lactate/malate dehyrogenase domains
Ufm1	-2.57274	ubiquitin-fold modifier 1
Ugcg	-2.79731	UDP-glucose ceramide glucosyltransferase
Ugdh	-3.91456	UDP-glucose dehydrogenase
Uggt1	-2.40221	UDP-glucose glycoprotein glucosyltransferase 1
Ugt1a1 /// Ugt1a10 /// Ugt1a2 /// Ugt1a5 /// Ugt1a6a /// Ugt1a6b /// Ugt1a7c /// Ugt1a9	-3.49325	UDP glucuronosyltransferase 1 family, polypeptide A1 /// UDP glycosyltransferase 1 family, polypeptide A10 /// UDP glucuronosyltransferase 1 family, polypeptide A2 /// UDP glucuronosyltransferase 1 family, polypeptide A5 /// UDP glucuronosyltransferase 1 family, polypeptide A6A /// UDP glucuronosyltransferase 1 family, polypeptide A6B /// UDP glucuronosyltransferase 1 family, polypeptide A7C /// …
Uhrf1	-2.04656	ubiquitin-like, containing PHD and RING finger domains, 1
Uhrf1bp1l	-2.66418	UHRF1 (ICBP90) binding protein 1-like
Umps	-2.13394	uridine monophosphate synthetase
Upk1b	-3.12411	uroplakin 1B
Upk3b	-3.69725	uroplakin 3B
Usp1	-2.00455	ubiquitin specific peptidase 1
Usp14	-2.54025	ubiquitin specific peptidase 14
Usp18	-3.1021	ubiquitin specific peptidase 18
Usp24	-2.25386	ubiquitin specific peptidase 24
Utp23	-2.07137	UTP23, small subunit (SSU) processome component, homolog (yeast)
Uxs1	-2.17986	UDP-glucuronate decarboxylase 1
Vamp3	-5.90298	vesicle-associated membrane protein 3
Vash2	-2.05288	vasohibin 2
Vasn	-10.2377	vasorin
Vcam1	-3.17269	vascular cell adhesion molecule 1
Vdr	-2.33215	vitamin D receptor
Vegfc	-2.68453	vascular endothelial growth factor C
Vgll3	-10.2906	vestigial like 3 (Drosophila)
Vim	-2.31627	vimentin
Vkorc1l1	-3.47335	vitamin K epoxide reductase complex, subunit 1-like 1
Vldlr	-4.35646	very low density lipoprotein receptor
Vnn1	-6.27611	vanin 1
Vps36	-2.25416	vacuolar protein sorting 36 (yeast)
Wars2	-2.10441	tryptophanyl tRNA synthetase 2 (mitochondrial)
Wbp11	-2.02712	WW domain binding protein 11
Wdr1	-4.8402	WD repeat domain 1
Wdr12	-2.43512	WD repeat domain 12
Wdr36	-2.47444	WD repeat domain 36
Wdr43	-2.10377	WD repeat domain 43
Wdr48	-2.35289	WD repeat domain 48
Wdr5	-2.90694	WD repeat domain 5
Wdr67	-2.58345	WD repeat domain 67
Wdr74	-2.08917	WD repeat domain 74
Wdr77	-2.82915	WD repeat domain 77
Wfdc12	-3.84027	WAP four-disulfide core domain 12
Wif1	-2.46954	Wnt inhibitory factor 1
Wipf1	-2.42741	WAS/WASL interacting protein family, member 1
Wipi1	-2.51651	WD repeat domain, phosphoinositide interacting 1
Wipi2	-2.46079	WD repeat domain, phosphoinositide interacting 2
Wisp1	-12.4862	WNT1 inducible signaling pathway protein 1
Wisp2	-4.30799	WNT1 inducible signaling pathway protein 2
Wnk4	-2.01147	WNK lysine deficient protein kinase 4
Xbp1	-2.17168	X-box binding protein 1
Xkr5	-2.56983	X Kell blood group precursor-related family, member 5
Xpo1	-2.27564	exportin 1, CRM1 homolog (yeast)
Xpo4	-2.02433	exportin 4
Xpot	-2.01526	exportin, tRNA (nuclear export receptor for tRNAs)
Yaf2	-2.75671	YY1 associated factor 2
Yars2	-2.71452	tyrosyl-tRNA synthetase 2 (mitochondrial)
Yipf5	-2.34541	Yip1 domain family, member 5
Yipf6	-2.38423	Yip1 domain family, member 6
Ykt6	-3.06051	YKT6 homolog (S. Cerevisiae)
Yme1l1	-3.34752	YME1-like 1 (S. cerevisiae)
Ythdf1	-2.22661	YTH domain family 1
Ywhab	-3.56543	tyrosine 3-monooxygenase/tryptophan 5-monooxygenase activation protein, beta polypeptide
Ywhag	-2.05108	tyrosine 3-monooxygenase/tryptophan 5-monooxygenase activation protein, gamma polypeptide
Zbtb46	-2.02699	zinc finger and BTB domain containing 46
Zc3hc1	-2.04072	zinc finger, C3HC type 1
Zcchc3	-2.05382	zinc finger, CCHC domain containing 3
Zcchc5	-81.7643	zinc finger, CCHC domain containing 5
Zdbf2	-4.05495	zinc finger, DBF-type containing 2
Zdhhc2	-3.65604	zinc finger, DHHC domain containing 2
Zdhhc20	-3.04353	zinc finger, DHHC domain containing 20
Zeb2	-4.26725	zinc finger E-box binding homeobox 2
Zfp146	-2.32077	zinc finger protein 146
Zfp191	-2.02525	zinc finger protein 191
Zfp239	-2.1909	zinc finger protein 239
Zfp260	-2.73512	zinc finger protein 260
Zfp365	-10.0292	zinc finger protein 365
Zfp36l2	-3.00718	zinc finger protein 36, C3H type-like 2
Zfp385b	-2.04502	Zinc finger protein 385B
Zfp593	-2.9224	zinc finger protein 593
Zfp706	-2.14657	zinc finger protein 706
Zic1	-2.86273	zinc finger protein of the cerebellum 1
Zim1	-4.14249	zinc finger, imprinted 1
Znhit6	-4.05189	zinc finger, HIT type 6
Zwilch	-3.7194	Zwilch, kinetochore associated, homolog (Drosophila)
Zwint	-5.22338	ZW10 interactor
Zyx	-2.23822	zyxin
