# Supplementary material for: Cooperation between SS18-SSX1 and miR-214 in Synovial Sarcoma Development and Progression
Source: Cancers (Basel). 2020 Jan 30;12(2):324. doi: 10.3390/cancers12020324 (PMC7072427; doi:10.3390/cancers12020324)
Supplement: Supplementary file 1 [file cancers-12-00324-s001.zip › cancers-692050-Suppl-final/Table S3.xlsx]

## Sheet: integration sites
	Table S3. Retroviral integration sites in murine synovial sarcoma
	Tumor #	chr	Mb	genes	gene products	locus	RTCGD*
	1	16	62.7	Nsun3	NOL1/NOP2/Sun domain family 3	intron2	non
		8	123.7	Foxl1	forkhead box L1	64.8Kb	common
		18	32.1	Lims2	LIM and senescent cell antigen like domains 2	intron4	non
		19	45.6	Dpcd	deleted in primary ciliary dyskinesia	intron2	non
	2	6	50.9	AK145307	hypothetical protein	102.4Kb up	non
		3	27	Ect2	ect2 oncogene	180bp up	non
		3	96.4	Rbm8a	RNA binding motif protein 8a	intron2	non
		3	108.6	Fndc7	fibronectin type III domain containing 7	intron9	non
	3	6	72.4	4933424C13Rik (Sh2d6)	hypothetical Src homology 2 domain containing protein (SH2 domain containing 6)	2bp,1.1Kb down	non
		6	37.3	Creb3l2	cAMP responsive element binding protein 3-like	intron1	non
		9	65.9	Snx22	sorting nexin 22	8.0Kb up	non
		12	112.9	Trmt61a	tRNA methytransferase 61 homolog A	10.6Kb down	non
		2	166.1	Gm11468	predicted gene 11468	12.7Kb down	non
	4	11	69.7	2810408A11Rik	hypothetical protein LOC70419	intron3	non
		4	3.8	Mos	molony sarcoma oncogene	2.4Kb down	non
		1	34.2	Dst	dystonin isoform b	intron2	non
		15	99.6	Lima1	LIM domain and actin binding 1	intron4	non
		11	24	Bcl11a	B-cell CLL/Lymphoma 11A	intron2	non
		6	48.4	Atp6v0e2	ATPase, H+ transporting, V0 subunit	4.6Kb down	non
		19	5.7	Sssca1	Sjoegren syndrome/scleroderma autoantigen1	3.1Kb up	non
		19	4.6	Pcx	pyruvate carboxylase	intron10	non
		8	129.3	AK050164	unclassifiable	23.9Kb down	non
		2	167.8	Pard6b	par-6(partitioning defective6)homolog beta	14.5Kb up	non
	5	16	10.8	A630055G03Rik	hypothetical protein (recQ-mediated genome instability protein 2)	intron1	non
		15	79.3	Kdelr3	KDEL(Lys-Asp-Glu-Leu) endoplasmic reticulum	intron1	non
		9	66.5	Car12	carbonic anyhydrase 12	6.3Kb up	non
		17	75.7783	Ltbp1	latent transforming growth factor beta binding	intron32	non
		4	128.4	Phc2	polyhomeotic-like 2	intron1	non
	6	10	76.1	Pcbp3	poly(rC)binding protein3	6.8Kb up	non
		17	81.1	Map4k3	mitogen-activated protein kinase kinase kinase	49.9Kb up	non
		X	91.3	Zfx	zinc finger protein X-linked	14.8Kb down	non
		12	74.9	Prkch	protein kinase C, eta	24.5Kb down	non
		12	112.7	Tnfaip2	tumor necrosis factor, alpha-induced protein 2	22.2Kb down	non
		4	129.7	Bai2	brain-specific angiogenesis inhibitor2	7.4Kb down	non
		7	29.1	Zfp36	zinc finger protein 36	2.3Kb up	non
	7	5	123.7	AK030281	hypothetical Diisopropylfluorophosphatase	intron2	non
		17	5.9	Synj2	Synaptojanin-2	intron1	non
		15	80	Mgat3	mannoside acetylglucosaminyltransferase 3	intron1	non
		2	43.9	Arhgap15	Rho GTPase activating protein 15 isoform 1	intron6	non
		2	26.4	Egfl7	EGF-like domain-containing protein 7	30.8Kb up	non
	8	15	78.6	Cdc42ep1	CDC42 effector protein (Rho GTPase binding)1	6.4Kb up	non
		6	31	Mir29a	micro RNA 29a	19.2Kb down	non
		4	137	Hspg2	heparan sulfate proteoglycan 2	intron1	non
		18	60.9	Ndst1	N-deacetylase/N-sulfotransferase	intron1	non
		17	8.6	Pde10a	phosphodiesterase 10A	21.6Kb up	non
		11	103.1	Arhgap27	Rho GTPase activating protein 27 isoform 1	18.3Kb down	non
		7	119.6	Parva	parvin, alpha	intron1	non
		18	24.1	Zfp35	zinc finger protein 35	225bp up	non
		13	44	AK146979	Mus musculus pregnant female aminon cDNA	44.3Kb down	non
		10	83.8	Nuak1	NUAK family, SNF1-like kinase,1	intron2	non
		5	138	Pcolce	procollagen C-proteinase enhancer protein	intron2	non
	10	11	62.7903	Zfp286	zinc finger protein 286 (Zfp286)	836bp up	non
	12	16	93.2475	1810053B23Rik	Mus musculus RIKEN cDNA 1810053B23 gene (1810053B23Rik), non-coding RNA	96.2kb down	non
		5	32.0554	Bre	brain and reproductive organ-expressed protein (Bre)	intron12	non
		4	141.304	Epha2	Eph receptor A2 (Epha2)	intron1	common
		4	105.696	Ppap2b	Mus musculus phosphatidic acid phosphatase type 2B (Ppap2b)	462.4kb down	non
		10	91.5067	Tmpo	thymopoietin	359.1kb up	non
		5	122.693	P2rx7	purinergic receptor P2X, ligand-gated ion channel, 7 (P2rx7)	1.1kb down	non
		3	88.4946	Lmna	lamin A (Lmna)	introm1	non
		4	133.114	Wasf2	WAS protein family, member 2 (Wasf2)	16.0kb up	non
		X	99.5747	Pja1	praja1, RING-H2 motif containing (Pja1)	103.5kb up	non
		12	112.596	Inf2	inverted formin, FH2 and WH2 domain containing (Inf2)	intron1	non
		10	80.8578	3110056O03Rik	Mus musculus RIKEN cDNA 3110056O03 gene (3110056O03Rik)	intron1	common
	13	4	155.236	Ski	ski sarcoma viral oncogene homolog (avian) (Ski)	13.8kb up	non
		7	142.085	Dusp8	dual specificity phosphatase 8 (Dusp8)	intron3	non
		1	170.699	Atf6	activating transcription factor 6 (Atf6)	5.1kb down	non
		5	113.21	Tmem211	transmembrane protein 211 (Tmem211)	16.5kb up	non
		15	95.8046	Ano6	anoctamin 6 (Ano6)	intron1	non
		16	11.0125	Gm4262	Mus musculus predicted gene 4262 (Gm4262), non-coding RNA	intron2	non
		11	75.6513	Myo1c	myosin IC (Myo1c)	222bp up	non
		19	7.40041	2700081O15Rik	Mus musculus RIKEN cDNA 2700081O15 gene (2700081O15Rik)	17.2kb up	non
		X	21.4399	Agtr2	angiotensin II receptor, type 2 (Agtr2)	44.8kb up	non
		2	167.384	B4galt5	UDP-Gal:betaGlcNAc beta 1,4-galactosyltransferase, polypeptide 5 (B4galt5)	34.8kb uo	common
		2	30.4452	Ppp2r4	protein phosphatase 2A, regulatory subunit B (PR 53) (Ppp2r4)	intron9	non
		17	83.9897	4933433H22Rik	Mus musculus RIKEN cDNA 4933433H22 gene (4933433H22Rik), non-coding RNA	88.7kb up	non
		11	88.1222	Cuedc1	CUE domain containing 1 (Cuedc1)	intron1	common
		2	164.806	Zswim3	zinc finger, SWIM domain containing 3 (Zswim3)	intron1	non
		8	110.717	Vac14	Vac14 homolog (S cerevisiae) (Vac14)	intron18	common
		15	98.8946	Dhh	desert hedgehog (Dhh)	exon2-3	non
		15	98.6082	Adcy6	adenylate cyclase 6 (Adcy6)	150bp up	non
		2	140.33	Sel1l2	sel-1 suppressor of lin-12-like 2 (C elegans) (Sel1l2)	intron18	non
		15	77.8822	Txn2	thioredoxin 2 (Txn2), nuclear gene encoding mitochondrial protein	32.3kb down	non
		11	89.2082	Nog	noggin (Nog)	92.5kb down	non
		11	99.0827	Tns4	tensin 4 (Tns4)	intron2	non
		8	122.088	Banp	BTG3 associated nuclear protein (Banp)	59.2kb down	non
		18	54.9872	Zfp608	zinc finger protein 608 (Zfp608)	intron2	common
		9	122.21	Ano10	anoctamin 10 (Ano10)	intron11	non
		14	70.6041	Epb4.9	erythrocyte protein band 4.9 (Epb4.9)	exon19	non
	14	18	4.3369	Map3k8	mitogen-activated protein kinase kinase kinase 8 (Map3k8)	intron5	common
		11	94.9331	Col1a1	collagen, type I, alpha 1 (Col1a1)	3.0kb up	non
		15	103.379	Itga5	integrin alpha 5 (fibronectin receptor alpha) (Itga5)	12.4kb up	non
		2	169.997	Tshz2	teashirt zinc finger family member 2 (Tshz2)	108.3kb down	non
		12	69.539	Mettl21d	methyltransferase like 21D (Mettl21d)	38.3kb down	non
		7	114.181	Copb1	coatomer protein complex, subunit beta 1 (Copb1)	34.6kb down	non
	16	15	89.1953	Fam116b	family with sequence similarity 116, member B (Fam116b)	intron1	non
		8	126.685	Irf2bp2	interferon regulatory factor 2 binding protein 2 (Irf2bp2)	37.1kb up	common
	17	11	117.082	2810008D09Rik	Mus musculus RIKEN cDNA 2810008D09 gene (2810008D09Rik), non-coding RNA	3.5kb down	non
		4	126.131	stk40	serine/threonine kinase 40(Stk40)	intron8	non
		5	64.379	Tbc1d1	TBC1 domain family, member 1 (Tbc1d1)	27.5kb down	non
		18	60.524	Dctn4	dynactin 4 (Dctn4)	2.2kb up	non
		2	30.3603	Sh3glb2	SH3-domain GRB2-like endophilin B2 (Sh3glb2)	1.0kb up	non
		17	26.5297	Dusp1	dual specificity phosphatase 1 (Dusp1)	20.8kb up	non
		4	156.228	Plekhn1	pleckstrin homology domain containing, family N member 1 (Plekhn1)	intron2	non
		19	28.6649	Glis3	GLIS family zinc finger 3 (Glis3)	intron2	non
		8	94.271	Nup93	nucleoporin 93 (Nup93)	intron4	non
		12	79.9265	Rad51l1	RAD51-like 1 (S. cerevisiae) (Rad51l1)	111.6kb down	common
	18	1	162.075	Dnm3	dynamin 3 (Dnm3)	intron17	non
		6	53.2945	Creb5	Mus musculus cAMP responsive element binding protein 5	intron1	non
		16	95.7499	Ets2	E26 avian leukemia oncogene 2, 3' domain (Ets2)	28.5kb down	non
		13	41.3602	Nedd9	neural precursor cell expressed, developmentally down-regulated gene 9 (Nedd9)	intron2	non
		11	94.9176	Col1a1	collagen, type I, alpha 1 (Col1a1)	18.7kb up	non
		12	80.0644	Zfp36l1	zinc finger protein 36, C3H type-like 1 (Zfp36l1)	42.8kb down	non
	19	1	162.133	Dnm3	dynamin 3 (Dnm3)	intron15	non
		3	121.71	F3	coagulation factor III (F3)	12.8kb up	non
		10	80.4325	Tcf3	transcription factor 3 (Tcf3)	intron1	non
		15	25.7746	Myo10	myosin X (Myo10)	intron19	non
		5	135.285	Fkbp6	FK506 binding protein 6 (Fkbp6)	6.3kb down	non
		18	75.3891	Smad7	SMAD family member 7 (Smad7)	intron3	non
		12	111.429	1200009I06Rik	Mus musculus RIKEN cDNA 1200009I06 gene (1200009I06Rik)	intron11	non
		14	54.445	Mmp14	matrix metallopeptidase 14 (membrane-inserted) (Mmp14)	3.7kb down	common
		11	79.8251	Utp6	UTP6, small subunit (SSU) processome component, homolog (yeast) (Utp6)	108.6kb down	non
		5	124.079	Abcb9	ATP-binding cassette, sub-family B (MDR/TAP), member 9 (Abcb9)	intron7	non
		7	80.3886	Fes	feline sarcoma oncogene (Fes)	1kb up	non
		5	137.671	Agfg2	ArfGAP with FG repeats 2 (Agfg2)	intron1	non
		14	25.7768	Zcchc24	zinc finger, CCHC domain containing 24 (Zcchc24)	7.5kb up	non
		14	22.0605	1700112E06Rik	Mus musculus RIKEN cDNA 1700112E06 gene (1700112E06Rik)	intron2	non
		18	44.6123	Mcc	mutated in colorectal cancers (Mcc)	intron4	non
		5	123.139	Setd1b	SET domain containing 1B (Setd1b)	3.4kb up	non
		6	146.948	Ppfibp1	PTPRF interacting protein, binding protein 1 (liprin beta 1) (Ppfibp1)	intron2	common
		4	107.961	Slc1a7	solute carrier family 1 (glutamate transporter), member 7 (Slc1a7)	7.4kb up	non
		4	137.474	Hspg2	perlecan (heparan sulfate proteoglycan 2) (Hspg2)	intron1	non
		8	126.833	Tomm20	translocase of outer mitochondrial membrane 20 homolog (yeast) (Tomm20), nuclear gene encoding mitochondrial protein	97.4kb down	non
	20	1	168.288	Pbx1	pre B cell leukemia homeobox 1 (Pbx1)	intron6	non
		7	44.9737	Cpt1c	carnitine palmitoyltransferase 1c (Cpt1c)	intron2	non
		2	45.4843	1700019E08Rik	Mus musculus RIKEN cDNA 1700019E08 gene (1700019E08Rik), non-coding RNA	212.1kb up	non
		11	120.018	Aatk	apoptosis-associated tyrosine kinase (Aatk)	intron4	non
		10	59.9084	Dnajb12	DnaJ (Hsp40) homolog, subfamily B, member 12 (Dnajb12)	9.9kb down	non
		17	45.619	Capn11	calpain 11 (Capn11)	10.6kb down	non
		4	141.426	Hspb7	heat shock protein family, member 7 (cardiovascular) (Hspb7)	280bp down	non
		18	75.8395	Zbtb7c	zinc finger and BTB domain containing 7C (Zbtb7c)	intron1	non
		10	66.922	Reep3	receptor accessory protein 3 (Reep3)	87.2kb down	non
		11	116.816	Mxra7	matrix-remodelling associated 7 (Mxra7)	exon2-intron2	non
		19	6.95407	Plcb3	Mus musculus phospholipase C, beta 3 (Plcb3)	exon31	non
		14	70.0574	Pebp4	phosphatidylethanolamine binding protein 4 (Pebp4)	intron6	non
		17	70.73	Dlgap1	discs, large (Drosophila) homolog-associated protein 1 (Dlgap1)	intron8	common
	21	19	10.2789	Dagla	diacylglycerol lipase, alpha (Dagla)	intron1	non
		19	31.5494	Prkg1	protein kinase, cGMP-dependent, type I (Prkg1)		non
		3	96.1605	Otud7b	OTU domain containing 7B (Otud7b)	exon13	non
		4	150.226	Eno1	enolase 1, alpha non-neuron (Eno1)	10.7kb up	non
		12	40.5373	Dock4	dedicator of cytokinesis 4 (Dock4)	intron1	non
		11	118.524	Rbfox3	RNA binding protein, fox-1 homolog (C. elegans) 3 (Rbfox3)	intron4	non
		6	125.097	Chd4	chromodomain helicase DNA binding protein 4 (Chd4)	exon2	non
		5	115.07	Sppl3	signal peptide peptidase 3 (Sppl3)	intron2	common
		11	75.4028	Smyd4	SET and MYND domain containing 4 (Smyd4)	intron8	non
		7	25.7831	Axl	AXL receptor tyrosine kinase (Axl)	intron4	non
	22	13	95.4843	S100z	S100 calcium binding protein, zeta (S100z)	5.5kb up	non
		17	75.1794	Ltbp1	latent transforming growth factor beta binding protein 1 (Ltbp1)	intron5	non
		6	53.433	Creb5	Mus musculus cAMP responsive element binding protein 5	35.6kb down	non
		4	126.148	Stk40	serine/threonine kinase 40 (Stk40)	7.1kb down	non
		17	88.6217	Ston1	stonin 1 (Ston1)	4.9kb up	non
		11	54.0599	Pdlim4	PDZ and LIM domain 4 (Pdlim4)	intron3	non
		3	52.1756	Maml3	mastermind like 3 (Drosophila) (Maml3)	70.6kb up	non
		18	56.0378	Gramd3	GRAM domain containing 3 (Gramd3)	394.4kb up	non
		12	105.517	D430019H16Rik	Mus musculus RIKEN cDNA D430019H16 gene (D430019H16Rik)	24.3kb down	non
		1	74.2976	Tmbim1	transmembrane BAX inhibitor motif containing 1 (Tmbim1)	intron1	non
	23	16	17.5592	4930451C15Rik	Mus musculus RIKEN cDNA 4930451C15 gene (4930451C15Rik)	intron3	non
		18	56.7554	Lmnb1	lamin B1 (Lmnb1)	2.0kb down	non
		17	43.0722	Tnfrsf21	tumor necrosis factor receptor superfamily, member 21 (Tnfrsf21)	intron4	non
		17	5.82228	Snx9	sorting nexin 9 (Snx9)	19.1kb up	non
		11	101.829	Etv4	ets variant gene 4 (E1A enhancer binding protein, E1AF) (Etv4)	42.9kb up	non
		3	89.3387	Efna4	ephrin A4 (Efna4)	0.5kb up	non
		9	96.8441	Acpl2	acid phosphatase-like 2 (Acpl2)	intron3	non
		5	110.599	Galnt9	UDP-N-acetyl-alpha-D-galactosamine:polypeptide N-acetylgalactosaminyltransferase 9 (Galnt9)	intron5	non
		5	105.622	Lrrc8c	leucine rich repeat containing 8 family, member C (Lrrc8c)	12.5kb down	non
		9	21.8347	Dock6	dedicator of cytokinesis 6 (Dock6)	intron14	non
		1	162.053	Dnm3	dynamin 3 (Dnm3)	intron18	non
		4	148.087	Agtrap	angiotensin II, type I receptor-associated protein (Agtrap)	intron1	non
		9	61.322	B930092H01Rik	Mus musculus RIKEN cDNA B930092H01 gene (B930092H01Rik), non-coding RNA	28.2kb up	non
		7	129.268	Ppapdc1a	phosphatidic acid phosphatase type 2 domain containing 1A (Ppapdc1a)	intron1	non
		4	114.407	Gm12824	Mus musculus predicted gene 12824 (Gm12824)	exon1	non
		15	59.0642	Mtss1	metastasis suppressor 1 (Mtss1)	intron1	non
		15	51.5919	Eif3h	eukaryotic translation initiation factor 3, subunit H (Eif3h)	194.3kb down	non
		4	129.268	Sync	syncoilin (Sync)	19.6kb up	non
		5	111.89	E130006D01Rik	Mus musculus RIKEN cDNA E130006D01 gene (E130006D01Rik), non-coding RNA	128.5kb up	non
		2	164.456	Sys1	SYS1 Golgi-localized integral membrane protein homolog (S. cerevisiae) (Sys1)	4.6kb up	non
	24	11	8.44649	Tns3	tensin 3 (Tns3)	intron24	non
		14	60.5881	Spata13	spermatogenesis associated 13 (Spata13)	46.6kb up	non
		10	81.56	Aes	amino-terminal enhancer of split (Aes)	intron1	non
		7	16.2108	Dhx34	DEAH (Asp-Glu-Ala-His) box polypeptide 34 (Dhx34)	intron6	non
		9	50.8866	Ppp2r1b	protein phosphatase 2 (formerly 2A), regulatory subunit A (PR 65), beta isoform (Ppp2r1b)	intron15	non
		12	111.694	Trmt61a	tRNA methyltransferase 61 homolog A (S cerevisiae) (Trmt61a)	10.0kb down	non
		2	169.637	Tshz2	teashirt zinc finger family member 2 (Tshz2)	intron1	non
		9	63.6835	Smad3	SMAD family member 3 (Smad3)	intron1	common
		9	45.8408	Bace1	beta-site APP cleaving enzyme 1 (Bace1)	intron1	non
		18	75.8298	Zbtb7c	zinc finger and BTB domain containing 7C (Zbtb7c)	intron1	non
		2	152.639	Rem1	rad and gem related GTP binding protein 1 (Rem1)	3.3kb down	non
	25	11	117.942	Socs3	suppressor of cytokine signaling 3 (Socs3)	24.0kb up	non
		7	29.168	Spred3	sprouty-related, EVH1 domain containing 3 (Spred3)	intron1-2	non
		7	27.4903	Sertad1	SERTA domain containing 1 (Sertad1)	exon2	non
	26	1	31.2359	Mir1195	microRNA 1195 (Mir1195), microRNA	intron1	non
		3	79.1627	Rapgef2	Rap guanine nucleotide exchange factor (GEF) 2 (Rapgef2)	16.8kb up	non
		10	128.41	Obfc2b	oligonucleotide/oligosaccharide-binding fold containing 2B (Obfc2b)	160bp up	non
		1	39.9473	Map4k4	mitogen-activated protein kinase kinase kinase kinase 4 (Map4k4)	intron1	non
		5	119.466	AW549542	Mus musculus expressed sequence AW549542 (AW549542), non-coding RNA	103.9kb down	non
		17	25.4115	Cacna1h	calcium channel, voltage-dependent, T type, alpha 1H subunit (Cacna1h)	intron2	non
		17	36.0234	A930015D03Rik	Mus musculus RIKEN cDNA A930015D03 gene (A930015D03Rik), non-coding RNA	intron1	non
		7	4.78367	Tmem190	transmembrane protein 190 (Tmem190)	intron2	non
		2	165.319	Elmo2	engulfment and cell motility 2 (Elmo2)	intron1	non
		19	5.44568	Fosl1	fos-like antigen 1 (Fosl1)	19.5kb up	non
	27	X	101.332	Nlgn3	neuroligin 3 (Nlgn3)	10.3kb down	non
		2	30.6572	Cstad	CSA-conditional, T cell activation-dependent protein (Cstad)	48.3kb down	common
		11	106.194	Strada	STE20-related kinase adaptor alpha (Strada)	385bp up	non
		6	99.1015	Foxp1	forkhead box P1 (Foxp1)	intron5	non
		7	19.8318	Bcl3	B cell leukemia/lymphoma 3 (Bcl3)	8.7kb up	non
		4	131.89	Srsf4	serine/arginine-rich splicing factor 4 (Srsf4)	intron1	non
		17	45.5935	Slc29a1	solute carrier family 29 (nucleoside transporters), member 1 (Slc29a1), nuclear gene encoding mitochondrial protein	intron5	non
		3	89.3904	Zbtb7b	zinc finger and BTB domain containing 7B (Zbtb7b)	intron1	common
		15	103.376	Itga5	integrin alpha 5 (fibronectin receptor alpha) (Itga5)	9.0kb up	non
		4	100.424	Ror1	receptor tyrosine kinase-like orphan receptor 1 (Ror1)	intron7	non
		17	84.0953	4933433H22Rik	Mus musculus RIKEN cDNA 4933433H22 gene (4933433H22Rik), non-coding RNA	5.5kb down	non
		12	36.7234	Ispd	isoprenoid synthase domain containing (Ispd)	33.9kb down	non
		18	35.1195	Ctnna1	catenin (cadherin associated protein), alpha 1 (Ctnna1)	intron1	non
		2	73.0039	1700011J10Rik	Mus musculus RIKEN cDNA 1700011J10 gene (1700011J10Rik), non-coding RNA	14.7kb down	non
	28	19	5.0513	Rin1	Ras and Rab interactor 1 (Rin1)	intron2-intron5	non
		19	47.2179	Neurl1a	neuralized homolog 1A (Drosophila) (Neurl1a)	intron1	non
		9	106.385	Dusp7	dual specificity phosphatase 7 (Dusp7)	8.9kb down	non
		2	31.1337	Fnbp1	formin binding protein 1 (Fnbp1)	intron1	common
		6	146.222	Itpr2	inositol 1,4,5-triphosphate receptor 2 (Itpr2)	intron45	non
		16	33.5839	Slc12a8	solute carrier family 12 (potassium/chloride transporters), member 8 (Slc12a8)	intron5	non
	29	15	99.3695	Fmnl3	formin-like 3 (Fmnl3)	intron1	common
		16	32.6591	Tnk2	tyrosine kinase, non-receptor, 2 (Tnk2)	intron1	non
		19	10.1388	Fads2	fatty acid desaturase 2 (Fads2)	37.3kb up	non
		8	126.614	Irf2bp2	interferon regulatory factor 2 binding protein 2 (Irf2bp2)	20.6kb up	common
		13	41.5217	Nedd9	neural precursor cell expressed, developmentally down-regulated gene 9 (Nedd9)	34.4kb up	non
		1	79.8238	Serpine2	serine (or cysteine) peptidase inhibitor, clade E, member 2 (Serpine2)	intron1	non
		15	59.8262	Gm19510	Mus musculus predicted gene, 19510 (Gm19510), non-coding RNA	31.1kb up	non
		4	141.247	Arhgef19	Rho guanine nucleotide exchange factor (GEF) 19 (Arhgef19)	intron4	non
		9	44.1293	Mcam	melanoma cell adhesion molecule (Mcam)	5.4kb up	non
		19	8.9658	Tut1	terminal uridylyl transferase 1, U6 snRNA-specific (Tut1)	exon9	non
		4	152.772	Gm833	Mus musculus predicted gene 833 (Gm833), non-coding RNA	70.9kb down	non
	30	10	81.3295	Tbxa2r	thromboxane A2 receptor (Tbxa2r)	intron1	non
		8	25.4398	Fgfr1	fibroblast growth factor receptor 1 (Fgfr1)	78.7kb up	non
		7	98.5236	Lrrc32	leucine rich repeat containing 32 (Lrrc32)	21.8kb down	non
		11	98.3993	Pgap3	post-GPI attachment to proteins 3 (Pgap3)	intron1	non
		2	30.6574	Cstad	CSA-conditional, T cell activation-dependent protein (Cstad)	48.3kb down	common
		13	63.156	2010111I01Rik	Mus musculus RIKEN cDNA 2010111I01 gene (2010111I01Rik)	intron4	non
		11	102.088	Mpp3	membrane protein, palmitoylated 3 (MAGUK p55 subfamily member 3) (Mpp3)	intron1	non
		10	75.6774	Cabin1	calcineurin binding protein 1 (Cabin1)	intron29	non
		2	167.591	Ube2v1	ubiquitin-conjugating enzyme E2 variant 1 (Ube2v1)	16.6kb down	non
		11	103.142	Hexim2	hexamethylene bis-acetamide inducible 2 (Hexim2)	2.2kb down	non
		8	120.383	Gse1	genetic suppressor element 1 (Gse1)	105.3kb up	common
		9	63.9092	Smad6	SMAD family member 6 (Smad6)	43.9kb down	non
		8	90.8689	Chd9	chromodomain helicase DNA binding protein 9 (Chd9)	introm2	common
	31	5	64.5195	Gm3716	Mus musculus predicted gene 3716 (Gm3716), non-coding RNA	73.9kb down	non
		15	59.6476	Trib1	tribbles homolog 1 (Drosophila) (Trib1)	1.0kb up	non
		14	48.1183	Peli2	pellino 2 (Peli2)	2.6kb up	non
	32	11	80.4965	Myo1d	myosin ID (Myo1d)	intron21	non
		18	75.597	Ctif	CBP80/20-dependent translation initiation factor (Ctif)	intron6	non
		2	44.8994	Fam178a	family with sequence similarity 178, member A (Fam178a)	31.7kb up	non
		11	3.37644	Limk2	LIM motif-containing protein kinase 2 (Limk2)	intron2	non
		9	41.7371	2610203C20Rik	Mus musculus RIKEN cDNA 2610203C20 gene (2610203C20Rik), non-coding RNA	144.5kb down	non
	33	11	102.582	Gm11627	Mus musculus predicted gene 11627 (Gm11627), non-coding RNA	2.7kb up	non
		8	25.4296	Fgfr1	fibroblast growth factor receptor 1 (Fgfr1)	88.9kb up	non
		8	92.3619	Irx5	Iroquois related homeobox 5 (Drosophila) (Irx5)	421bp down	non
		15	102.657	Atp5g2	ATP synthase, H+ transporting, mitochondrial F0 complex, subunit C2 (subunit 9) (Atp5g2), nuclear gene encoding mitochondrial protein	6.1kb down	non
		6	6.0063	Dync1i1	dynein cytoplasmic 1 intermediate chain 1 (Dync1i1)	exon15	non
		1	74.1004	Tns1	tensin 1 (Tns1)	intron1	non
		10	70.0966	Ccdc6	coiled-coil domain containing 6 (Ccdc6)	568bp up	non
		7	131.819	Gpr26	G protein-coupled receptor 26 (Gpr26)	147.4kb up	non
	*The loci were classidfied as common or non-common sites according to the data deposited in Retrovirus and Transposon tagged Cancer Gene Database ((GRCm38/mm10), RTCGD; http://variation.osu.edu/rtcgd/index.html)
