# Supplementary material for: Cooperation between SS18-SSX1 and miR-214 in Synovial Sarcoma Development and Progression
Source: Cancers (Basel). 2020 Jan 30;12(2):324. doi: 10.3390/cancers12020324 (PMC7072427; doi:10.3390/cancers12020324)
Supplement: Supplementary file 1 [file cancers-12-00324-s001.zip › cancers-692050-Suppl-final/Table S4.xlsx]

## Sheet: SS214 vs SS up_272
Table S4. Upregulated genes in SS214.
Gene Symbol	FC ([SS214] vs [SS])	Gene Title
1100001G20Rik	4.05124	RIKEN cDNA 1100001G20 gene
1500003O03Rik	2.14203	RIKEN cDNA 1500003O03 gene
1500015O10Rik	2.02625	RIKEN cDNA 1500015O10 gene
2400009B08Rik	2.20042	RIKEN cDNA 2400009B08 gene
2810417H13Rik	2.0526	RIKEN cDNA 2810417H13 gene
4833439L19Rik	2.02482	RIKEN cDNA 4833439L19 gene
4933433P14Rik	2.511	RIKEN cDNA 4933433P14 gene
5730601F06Rik	2.00239	RIKEN cDNA 5730601F06 gene
Aasdhppt	2.12649	aminoadipate-semialdehyde dehydrogenase-phosphopantetheinyl transferase
Acaa2	2.65828	acetyl-Coenzyme A acyltransferase 2 (mitochondrial 3-oxoacyl-Coenzyme A thiolase)
Acp1	2.17498	acid phosphatase 1, soluble
Actg2	2.02201	actin, gamma 2, smooth muscle, enteric
Adipoq	3.05503	adiponectin, C1Q and collagen domain containing
Aimp2	2.07245	aminoacyl tRNA synthetase complex-interacting multifunctional protein 2
Anapc10	2.08444	anaphase promoting complex subunit 10
Ap3m1	2.63449	adaptor-related protein complex 3, mu 1 subunit
Arf2	2.02414	ADP-ribosylation factor 2
Arl8b	2.32091	ADP-ribosylation factor-like 8B
Aspn	3.35913	asporin
Atg12	2.30245	autophagy-related 12 (yeast)
Atl2	2.37284	atlastin GTPase 2
Aurka	2.39968	aurora kinase A
Aurkb	2.08704	aurora kinase B
B9d1	2.10257	B9 protein domain 1
BC003267	2.13034	cDNA sequence BC003267
Bcl10	2.1419	B-cell leukemia/lymphoma 10
Bglap /// Bglap-rs1 /// Bglap2	3.48045	bone gamma carboxyglutamate protein /// bone gamma-carboxyglutamate protein, related sequence 1 /// bone gamma-carboxyglutamate protein 2
Birc5	2.05226	baculoviral IAP repeat-containing 5
Bnip3l	2.05073	BCL2/adenovirus E1B interacting protein 3-like
Bpgm	2.21946	2,3-bisphosphoglycerate mutase
Bre	2.07834	brain and reproductive organ-expressed protein
Bub1	2.00619	budding uninhibited by benzimidazoles 1 homolog (S. cerevisiae)
Bzw1	2.06441	basic leucine zipper and W2 domains 1
C1qb	2.10733	complement component 1, q subcomponent, beta polypeptide
C1qtnf3	3.24243	C1q and tumor necrosis factor related protein 3
Camp	4.85772	cathelicidin antimicrobial peptide
Capzb	2.12232	capping protein (actin filament) muscle Z-line, beta
Car14	2.40152	carbonic anhydrase 14
Car2	2.09001	carbonic anhydrase 2
Cav2	2.17086	caveolin 2
Cbr2	2.68669	carbonyl reductase 2
Ccl11	2.25087	chemokine (C-C motif) ligand 11
Ccl2	2.06172	chemokine (C-C motif) ligand 2
Ccl6	4.28445	chemokine (C-C motif) ligand 6
Ccl9	4.21507	chemokine (C-C motif) ligand 9
Ccnb1	2.69651	cyclin B1
Ccnb2	2.14063	cyclin B2
Ccne2	2.47736	cyclin E2
Ccng1	2.14216	cyclin G1
Ccng2	2.06318	cyclin G2
Ccr1	2.28983	chemokine (C-C motif) receptor 1
Cct3	2.16503	chaperonin containing Tcp1, subunit 3 (gamma)
Cd36	3.13712	CD36 antigen
Cd48	2.20502	CD48 antigen
Cd53	2.32519	CD53 antigen
Cd55	2.46863	CD55 antigen
Cd99	2.11524	CD99 antigen
Cdk1	2.03391	cyclin-dependent kinase 1
Cdkn3	2.07442	cyclin-dependent kinase inhibitor 3
Cenpa	2.16568	centromere protein A
Cenpp	2.15742	centromere protein P
Cenpw	2.17165	centromere protein W
Cep55	2.07393	centrosomal protein 55
Chi3l3	3.39567	chitinase 3-like 3
Chi3l3 /// Chi3l4	2.15979	chitinase 3-like 3 /// chitinase 3-like 4
Chpt1	2.04945	choline phosphotransferase 1
Cks2	2.67618	CDC28 protein kinase regulatory subunit 2
Clec4n	2.72978	C-type lectin domain family 4, member n
Clns1a	2.71887	chloride channel, nucleotide-sensitive, 1A
Cmbl	2.55942	carboxymethylenebutenolidase-like (Pseudomonas)
Cnn1	3.64468	calponin 1
Crem	2.31896	cAMP responsive element modulator
Csrp1	3.66958	cysteine and glycine-rich protein 1
Ctsg	2.80341	cathepsin G
Cxcl15	3.84618	chemokine (C-X-C motif) ligand 15
Cybb	2.16542	cytochrome b-245, beta polypeptide
Cyp1b1	2.3125	cytochrome P450, family 1, subfamily b, polypeptide 1
D10627	2.28379	cDNA sequence D10627
D4Wsu53e	3.09552	DNA segment, Chr 4, Wayne State University 53, expressed
D8Ertd575e	2.54171	DNA segment, Chr 8, ERATO Doi 575, expressed
Dcpp1 /// Dcpp2 /// Dcpp3	2.90308	demilune cell and parotid protein 1 /// demilune cell and parotid protein 2 /// demilune cell and parotid protein 3
Dcun1d1	2.07944	DCN1, defective in cullin neddylation 1, domain containing 1 (S. cerevisiae)
Depdc1a	2.69201	DEP domain containing 1a
Dimt1	2.21806	DIM1 dimethyladenosine transferase 1-like (S. cerevisiae)
Dnaja3	2.19352	DnaJ (Hsp40) homolog, subfamily A, member 3
Dnajc24	2.33782	DnaJ (Hsp40) homolog, subfamily C, member 24
Dnm3os	2.695	dynamin 3, opposite strand
Dph3	2.45248	DPH3 homolog (KTI11, S. cerevisiae)
Dr1	2.62967	down-regulator of transcription 1
Dusp19	2.19976	dual specificity phosphatase 19
Efna1	2.08726	ephrin A1
Efr3a	2.12905	EFR3 homolog A (S. cerevisiae)
Eif2s3x /// Gm2223	2.17949	eukaryotic translation initiation factor 2, subunit 3, structural gene X-linked /// predicted pseudogene 2223
Eif4a1	2.08592	eukaryotic translation initiation factor 4A1
Esco2	2.06714	establishment of cohesion 1 homolog 2 (S. cerevisiae)
Fabp5	3.1647	fatty acid binding protein 5, epidermal
Fam64a	2.16468	family with sequence similarity 64, member A
Fbxl3	2.3631	F-box and leucine-rich repeat protein 3
Fbxw2	2.77544	F-box and WD-40 domain protein 2
Fcgr3	2.52071	Fc receptor, IgG, low affinity III
Fgfbp1	2.19423	fibroblast growth factor binding protein 1
Fgl2	2.37349	fibrinogen-like protein 2
Fuca1	2.78422	fucosidase, alpha-L- 1, tissue
Fyttd1	2.05041	forty-two-three domain containing 1
Gdi2	3.71352	guanosine diphosphate (GDP) dissociation inhibitor 2
Ghr	2.10126	growth hormone receptor
Gigyf2	2.42728	GRB10 interacting GYF protein 2
Gins2	2.13228	GINS complex subunit 2 (Psf2 homolog)
Glipr1	2.28261	GLI pathogenesis-related 1 (glioma)
Glrx	2.29598	glutaredoxin
Glrx3	2.05178	glutaredoxin 3
Gm11428	2.69524	predicted gene 11428
Gm5081 /// Prps1	2.2459	predicted gene 5081 /// phosphoribosyl pyrophosphate synthetase 1
Gm5918	2.05657	predicted gene 5918
Gnpnat1	2.45595	glucosamine-phosphate N-acetyltransferase 1
Golph3	2.42038	golgi phosphoprotein 3
Gorab	2.09058	golgin, RAB6-interacting
Gpr171	2.37101	G protein-coupled receptor 171
Gstz1	2.02084	glutathione transferase zeta 1 (maleylacetoacetate isomerase)
Hba-a1 /// Hba-a2	2.5925	hemoglobin alpha, adult chain 1 /// hemoglobin alpha, adult chain 2
Hbb-b1 /// Hbb-b2 /// LOC100503605	2.58198	hemoglobin, beta adult major chain /// hemoglobin, beta adult minor chain /// hemoglobin subunit beta-1-like
Hbb-b2	2.68113	hemoglobin, beta adult minor chain
Hbp1	2.86768	high mobility group box transcription factor 1
Hes5	2.21395	hairy and enhancer of split 5 (Drosophila)
Hibch	2.16566	3-hydroxyisobutyryl-Coenzyme A hydrolase
Hist1h3a /// Hist1h3b /// Hist1h3c /// Hist1h3d /// Hist1h3e /// Hist1h3f /// Hist1h3g /// Hist1h3h /// Hist1h3i /// Hist2h3b /// Hist2h3c1 /// Hist2h3c2-ps	2.57283	histone cluster 1, H3a /// histone cluster 1, H3b /// histone cluster 1, H3c /// histone cluster 1, H3d /// histone cluster 1, H3e /// histone cluster 1, H3f /// histone cluster 1, H3g /// histone cluster 1, H3h /// histone cluster 1, H3i /// histone cluster 2, H3b /// histone cluster 2, H3c1 /// histone cluster 2, H3c2, pseudogene
Hist3h2ba	2.00531	histone cluster 3, H2ba
Hmgb2	2.01463	high mobility group box 2
Hoxa13	2.34759	homeobox A13
Hoxd1	2.33744	homeobox D1
Hoxd12	2.49697	homeobox D12
Hoxd13	2.13165	homeobox D13
Hspa13	2.0266	heat shock protein 70 family, member 13
Hspb8	2.47883	heat shock protein 8
Hsph1	2.41165	heat shock 105kDa/110kDa protein 1
Ibsp	2.91768	integrin binding sialoprotein
Ifi202b	2.36364	interferon activated gene 202B
Ifi27l2a	2.91304	interferon, alpha-inducible protein 27 like 2A
Ifitm6	3.34646	interferon induced transmembrane protein 6
Immt	2.26591	inner membrane protein, mitochondrial
Isca1	2.54989	iron-sulfur cluster assembly 1 homolog (S. cerevisiae)
Itm2a	2.14122	integral membrane protein 2A
Kdm5d	2.31374	lysine (K)-specific demethylase 5D
Lcn2	5.93324	lipocalin 2
LOC100045796 /// Nfs1	2.13802	cysteine desulfurase, mitochondrial-like /// nitrogen fixation gene 1 (S. cerevisiae)
LOC100045866 /// Tceb1	2.38286	transcription elongation factor B polypeptide 1-like /// transcription elongation factor B (SIII), polypeptide 1
LOC100048884 /// Mup1 /// Mup10 /// Mup2	3.38078	novel member of the major urinary protein (Mup) gene family /// major urinary protein 1 /// major urinary protein 10 /// major urinary protein 2
LOC100048884 /// Mup1 /// Mup10 /// Mup2 /// Mup3	4.17225	novel member of the major urinary protein (Mup) gene family /// major urinary protein 1 /// major urinary protein 10 /// major urinary protein 2 /// major urinary protein 3
Ltf	3.04354	lactotransferrin
Lypla1	2.84225	lysophospholipase 1
Lyve1	2.04565	lymphatic vessel endothelial hyaluronan receptor 1
Lyz1	2.25788	lysozyme 1
Lyz2	3.01851	lysozyme 2
Mab21l1	2.13829	mab-21-like 1 (C. elegans)
Mbd2	2.32282	methyl-CpG binding domain protein 2
Mcee	2.03055	methylmalonyl CoA epimerase
Mcpt2	3.04439	mast cell protease 2
Mcpt4	2.03348	mast cell protease 4
Mea1	2.27238	male enhanced antigen 1
Mfap5	2.57032	microfibrillar associated protein 5
Mkks	2.147	McKusick-Kaufman syndrome protein
Mlf1	2.5965	myeloid leukemia factor 1
Mlx	2.24392	MAX-like protein X
Mmp13	7.35744	matrix metallopeptidase 13
Mmp3	2.05981	matrix metallopeptidase 3
Mpo	3.16601	myeloperoxidase
Mrap	2.14251	melanocortin 2 receptor accessory protein
Mrpl15	2.031	mitochondrial ribosomal protein L15
Mrpl19	2.03086	mitochondrial ribosomal protein L19
Mrpl3	2.08319	mitochondrial ribosomal protein L3
Mrpl49	2.02262	mitochondrial ribosomal protein L49
Mrps23	2.7588	mitochondrial ribosomal protein S23
Ms4a6d	2.50594	membrane-spanning 4-domains, subfamily A, member 6D
Mtpn	2.13654	myotrophin
Mxd3	2.0492	Max dimerization protein 3
Nfil3	2.42435	nuclear factor, interleukin 3, regulated
Ngp	5.76811	neutrophilic granule protein
Nnmt	2.10917	nicotinamide N-methyltransferase
Nubp1	2.06724	nucleotide binding protein 1
Nuf2	2.16949	NUF2, NDC80 kinetochore complex component, homolog (S. cerevisiae)
Olfm4	2.7019	olfactomedin 4
Orm1	3.50397	orosomucoid 1
Pbk	2.00095	PDZ binding kinase
Pdlim5	3.09538	PDZ and LIM domain 5
Pf4	2.1871	platelet factor 4
Pitpnb	2.15446	phosphatidylinositol transfer protein, beta
Pkia	3.5525	protein kinase inhibitor, alpha
Pla2g16	2.3687	phospholipase A2, group XVI
Plek	2.03029	pleckstrin
Polb	2.01143	polymerase (DNA directed), beta
Pon3	2.05308	paraoxonase 3
Ppbp	3.30427	pro-platelet basic protein
Ppih	2.18684	peptidyl prolyl isomerase H
Ppil5	2.12316	peptidylprolyl isomerase (cyclophilin) like 5
Ppp1r3c	2.7173	protein phosphatase 1, regulatory (inhibitor) subunit 3C
Prtn3	2.07885	proteinase 3
Pthlh	2.28231	parathyroid hormone-like peptide
Pttg1	2.02339	pituitary tumor-transforming gene 1
Qpct	2.46581	glutaminyl-peptide cyclotransferase (glutaminyl cyclase)
Rab18	3.20703	RAB18, member RAS oncogene family
Rab28	2.27433	RAB28, member RAS oncogene family
Rap1b	2.2649	RAS related protein 1b
Rarres2	2.66075	retinoic acid receptor responder (tazarotene induced) 2
Rbbp4	3.73132	retinoblastoma binding protein 4
Rbm18	2.28205	RNA binding motif protein 18
Rbp7	2.64267	retinol binding protein 7, cellular
Rcan1	4.22421	regulator of calcineurin 1
Rfc4	2.29526	replication factor C (activator 1) 4
Rfk	2.17635	riboflavin kinase
Rgs18	2.12139	regulator of G-protein signaling 18
Rnf114	2.32723	ring finger protein 114
Rnf13	2.2486	ring finger protein 13
Rp2h	2.16399	retinitis pigmentosa 2 homolog (human)
Rpa2	2.80719	replication protein A2
Rpf1	2.22343	ribosome production factor 1 homolog (S. cerevisiae)
Rpf2	2.13234	ribosome production factor 2 homolog (S. cerevisiae)
Rpl39l	2.63871	ribosomal protein L39-like
Rps4y2	4.13012	ribosomal protein S4, Y-linked 2
Rrm1	2.26173	ribonucleotide reductase M1
Rrm2	2.58932	ribonucleotide reductase M2
S100a10	2.18734	S100 calcium binding protein A10 (calpactin)
S100a8	9.96957	S100 calcium binding protein A8 (calgranulin A)
S100a9	8.13312	S100 calcium binding protein A9 (calgranulin B)
Saa3	2.13539	serum amyloid A 3
Serinc3	2.60467	serine incorporator 3
Serp1	2.02341	stress-associated endoplasmic reticulum protein 1
Serpinb1a	2.7525	serine (or cysteine) peptidase inhibitor, clade B, member 1a
Serpinf1	2.41336	serine (or cysteine) peptidase inhibitor, clade F, member 1
Sertad3	2.03839	SERTA domain containing 3
Sftpa1	3.17407	surfactant associated protein A1
Sftpc	9.55974	surfactant associated protein C
Sigmar1	2.83734	sigma non-opioid intracellular receptor 1
Ska1	2.46187	spindle and kinetochore associated complex subunit 1
Slc4a1	2.14221	solute carrier family 4 (anion exchanger), member 1
Slfn4	2.71281	schlafen 4
Snap23	2.67003	synaptosomal-associated protein 23
Snapc3	2.34806	small nuclear RNA activating complex, polypeptide 3
Spp1	3.62692	secreted phosphoprotein 1
Srsf10	2.16719	serine/arginine-rich splicing factor 10
Stx18	2.17019	syntaxin 18
Sypl	2.05207	synaptophysin-like protein
Tagln	2.03696	transgelin
Tceal7	2.82964	transcription elongation factor A (SII)-like 7
Tm2d2	2.40962	TM2 domain containing 2
Tm4sf1	2.07046	transmembrane 4 superfamily member 1
Tm6sf1	2.12569	transmembrane 6 superfamily member 1
Tmed2	3.52277	transmembrane emp24 domain trafficking protein 2
Tmed5	2.17926	transmembrane emp24 protein transport domain containing 5
Tmem232	2.38521	transmembrane protein 232
Tmem33	2.21994	transmembrane protein 33
Tmem49	2.39581	transmembrane protein 49
Tnmd	2.46107	tenomodulin
Toe1	2.14619	target of EGR1, member 1 (nuclear)
Tpm3	2.33459	tropomyosin 3, gamma
Tppp3	2.29342	tubulin polymerization-promoting protein family member 3
Tsc22d3	2.10806	TSC22 domain family, member 3
Tspan8	2.36019	tetraspanin 8
Tuba3a /// Tuba3b	2.09673	tubulin, alpha 3A /// tubulin, alpha 3B
Tubb2a-ps2 /// Tubb2b	3.70713	tubulin, beta 2a, pseudogene 2 /// tubulin, beta 2B
Tyrobp	2.05147	TYRO protein tyrosine kinase binding protein
Uba3	2.28235	ubiquitin-like modifier activating enzyme 3
Ube2c	2.29967	ubiquitin-conjugating enzyme E2C
Ube2d3	2.91718	ubiquitin-conjugating enzyme E2D 3 (UBC4/5 homolog, yeast)
Ube2g2	2.1314	ubiquitin-conjugating enzyme E2G 2
Ube2t	2.06902	ubiquitin-conjugating enzyme E2T (putative)
Uty	3.40583	ubiquitously transcribed tetratricopeptide repeat gene, Y chromosome
Vamp3	2.43275	vesicle-associated membrane protein 3
Wdyhv1	2.0518	WDYHV motif containing 1
Yars2	2.0849	tyrosyl-tRNA synthetase 2 (mitochondrial)
Zfp386	2.19492	zinc finger protein 386 (Kruppel-like)
Znhit3	2.1785	zinc finger, HIT type 3
Zwint	2.43237	ZW10 interactor

## Sheet: SS214 vs SS down_347
Table S4. Downregulated genes in SS214.
Gene Symbol	FC ([SS214] vs [SS])	Gene Title
1110004M10Rik	-2.16325	RIKEN cDNA 1110004M10 gene
1110029L17Rik	-2.39328	RIKEN cDNA 1110029L17 gene
2010300C02Rik	-2.10349	RIKEN cDNA 2010300C02 gene
2310051F07Rik	-2.01261	RIKEN cDNA 2310051F07 gene
2610005L07Rik	-2.72548	cadherin 11 pseudogene
2610028L16Rik	-2.13346	RIKEN cDNA 2610028L16 gene
2610203C20Rik	-2.11854	RIKEN cDNA 2610203C20 gene
2610507B11Rik	-2.02263	RIKEN cDNA 2610507B11 gene
2810043O03Rik	-2.84289	RIKEN cDNA 2810043O03 gene
2900056M20Rik	-2.30849	RIKEN cDNA 2900056M20 gene
3110005L21Rik	-2.02091	RIKEN cDNA 3110005L21 gene
4732423E21Rik	-3.47571	RIKEN cDNA 4732423E21 gene
4933407C03Rik	-2.06554	RIKEN cDNA 4933407C03 gene
5230400M03Rik /// LOC100502767	-2.04284	RIKEN cDNA 5230400M03 gene /// hypothetical LOC100502767
5330406M23Rik	-2.59472	RIKEN cDNA 5330406M23 gene
5730601F06Rik	-2.05275	RIKEN cDNA 5730601F06 gene
5830407P18Rik	-2.11366	RIKEN cDNA 5830407P18 gene
5830427D02Rik	-2.40193	RIKEN cDNA 5830427D02 gene
5830469G19Rik	-2.30676	RIKEN cDNA 5830469G19 gene
6230424C14Rik	-2.02857	RIKEN cDNA 6230424C14 gene
6430537K16Rik	-2.50851	RIKEN cDNA 6430537K16 gene
9230108I15Rik	-2.33046	RIKEN cDNA 9230108I15 gene
9330156P08Rik	-2.2295	RIKEN cDNA 9330156P08 gene
9430020K01Rik	-2.08867	RIKEN cDNA 9430020K01 gene
9430025N12Rik	-2.29842	RIKEN cDNA 9430025N12 gene
9630010G10Rik	-2.30629	RIKEN cDNA 9630010G10 gene
9630023C09Rik	-2.76939	RIKEN cDNA 9630023C09 gene
9930031P18Rik	-2.39362	RIKEN cDNA 9930031P18 gene
A130001G05Rik	-2.13123	RIKEN cDNA A130001G05 gene
A130088B03Rik	-2.34805	RIKEN cDNA A130088B03 gene
A230058F20Rik	-2.99766	RIKEN cDNA A230058F20 gene
A230061C15Rik	-2.32452	RIKEN cDNA A230061C15 gene
A430081F14Rik	-2.28265	RIKEN cDNA A430081F14 gene
A430102J17Rik	-2.84335	RIKEN cDNA A430102J17 gene
A430108E01Rik /// LOC100504289	-2.19776	RIKEN cDNA A430108E01 gene /// hypothetical LOC100504289
A730054J21Rik	-2.66747	RIKEN cDNA A730054J21 gene
A730059M13Rik	-2.06563	RIKEN cDNA A730059M13 gene
AA407881	-2.29493	expressed sequence AA407881
AA415038	-2.31925	expressed sequence AA415038
Abcg1	-2.09336	ATP-binding cassette, sub-family G (WHITE), member 1
Adrbk2	-2.18117	adrenergic receptor kinase, beta 2
Agap1	-2.12466	ArfGAP with GTPase domain, ankyrin repeat and PH domain 1
Ahnak2	-2.26003	AHNAK nucleoprotein 2
AI413194 /// Trim56	-2.17641	expressed sequence AI413194 /// tripartite motif-containing 56
AI503316	-2.43268	expressed sequence AI503316
Akap9	-3.71015	A kinase (PRKA) anchor protein (yotiao) 9
Ankrd11	-2.42575	ankyrin repeat domain 11
Ankrd12	-2.46308	ankyrin repeat domain 12
Ankrd17	-2.25739	ankyrin repeat domain 17
Apc	-2.77627	adenomatosis polyposis coli
Armcx4 /// LOC100504837	-2.57567	armadillo repeat containing, X-linked 4 /// armadillo repeat-containing X-linked protein 5-like
Ash1l	-2.08833	ash1 (absent, small, or homeotic)-like (Drosophila)
Atp2b1	-2.97811	ATPase, Ca++ transporting, plasma membrane 1
Atr	-2.11619	Ataxia telangiectasia and Rad3 related
Atrx	-2.78762	alpha thalassemia/mental retardation syndrome X-linked homolog (human)
AU015680	-2.12425	expressed sequence AU015680
Axin2	-2.00334	axin2
B130021B11Rik	-2.47565	RIKEN cDNA B130021B11 gene
B230216N24Rik	-2.06994	RIKEN cDNA B230216N24 gene
B830012L14Rik	-2.80272	RIKEN cDNA B830012L14 gene
B930025B16Rik	-2.26375	RIKEN cDNA B930025B16 gene
B930068K11Rik	-2.4465	RIKEN cDNA B930068K11 gene
Bai2	-2.02191	brain-specific angiogenesis inhibitor 2
Bat2	-2.06313	HLA-B associated transcript 2
Bat2l	-2.24212	HLA-B associated transcript 2-like
Bat2l2	-3.04639	HLA-B associated transcript 2-like 2
Baz2b	-2.02818	bromodomain adjacent to zinc finger domain, 2B
BC005512 /// F630007L15Rik /// Gm6958	-2.1557	cDNA sequence BC005512 /// RIKEN cDNA F630007L15 gene /// predicted gene 6958
BC031353	-2.16407	cDNA sequence BC031353
Bcl11b	-2.44078	B-cell leukemia/lymphoma 11B
Bmp7	-2.30756	bone morphogenetic protein 7
Bnc2	-2.08159	basonuclin 2
Bptf	-2.91609	bromodomain PHD finger transcription factor
Braf	-3.03296	Braf transforming gene
Brd4	-2.30694	bromodomain containing 4
Brwd1	-2.16656	bromodomain and WD repeat domain containing 1
C130015C19	-2.30814	hypothetical LOC403342
C230081A13Rik	-2.07716	RIKEN cDNA C230081A13 gene
Cacna1g	-2.1281	calcium channel, voltage-dependent, T type, alpha 1G subunit
Cacna2d2	-2.60473	calcium channel, voltage-dependent, alpha 2/delta subunit 2
Cask	-3.32986	calcium/calmodulin-dependent serine protein kinase (MAGUK family)
Cbl	-2.37496	Casitas B-lineage lymphoma
Cblb	-2.35234	Casitas B-lineage lymphoma b
Ccdc82	-2.10235	coiled-coil domain containing 82
Cep350	-2.01445	centrosomal protein 350
Chd2	-3.13443	chromodomain helicase DNA binding protein 2
Chd3	-2.01617	chromodomain helicase DNA binding protein 3
Chd4	-2.09952	chromodomain helicase DNA binding protein 4
Chd7	-2.27568	chromodomain helicase DNA binding protein 7
Clstn2	-2.43041	calsyntenin 2
Col16a1	-2.03049	collagen, type XVI, alpha 1
Col23a1	-2.50988	collagen, type XXIII, alpha 1
Copg2as2	-2.43687	coatomer protein complex, subunit gamma 2, antisense 2
Cpd	-2.23372	carboxypeptidase D
Crebbp	-2.33068	CREB binding protein
Crtac1	-2.26619	cartilage acidic protein 1
Ctnna1	-2.04404	catenin (cadherin associated protein), alpha 1
Cux1	-2.13577	cut-like homeobox 1
D030029J20Rik /// LOC100502854	-2.28573	RIKEN cDNA D030029J20 gene /// hypothetical LOC100502854
D11Bwg0517e	-2.29909	DNA segment, Chr 11, Brigham & Women's Genetics 0517 expressed
D130051D11Rik	-2.64564	RIKEN cDNA D130051D11 gene
D130084N16Rik	-2.18768	RIKEN cDNA D130084N16 gene
D13Ertd787e	-2.99477	DNA segment, Chr 13, ERATO Doi 787, expressed
D15Wsu126e	-2.36647	DNA segment, Chr 15, Wayne State University 126, expressed
D430033H22Rik	-2.01558	RIKEN cDNA D430033H22 gene
D5Wsu152e	-2.25887	DNA segment, Chr 5, Wayne State University 152, expressed
D730040F13Rik	-2.13296	RIKEN cDNA D730040F13 gene
D930009K15Rik	-2.30735	RIKEN cDNA D930009K15 gene
Daam1	-3.08106	dishevelled associated activator of morphogenesis 1
Diap2	-2.18632	diaphanous homolog 2 (Drosophila)
Dnmt3a	-2.20967	DNA methyltransferase 3A
Dock3	-2.37295	dedicator of cyto-kinesis 3
Dock7	-2.20531	dedicator of cytokinesis 7
Dscaml1	-2.18964	Down syndrome cell adhesion molecule-like 1
Dsp	-2.64044	desmoplakin
Dst	-2.46942	dystonin
Dync1h1	-2.308	dynein cytoplasmic 1 heavy chain 1
Dzip1	-2.1832	DAZ interacting protein 1
E230008J23Rik	-2.00816	RIKEN cDNA E230008J23 gene
E230012J19Rik	-2.0103	RIKEN cDNA E230012J19 gene
E330018D03Rik	-2.163	RIKEN cDNA E330018D03 gene
Eif2c2	-2.19377	eukaryotic translation initiation factor 2C, 2
Ep400	-2.09445	E1A binding protein p400
Epas1	-2.48367	endothelial PAS domain protein 1
Epha5	-2.19731	Eph receptor A5
Esf1	-2.05454	ESF1, nucleolar pre-rRNA processing protein, homolog (S. cerevisiae)
Evc	-2.02133	Ellis van Creveld gene homolog (human)
Fam196a	-2.41293	Family with sequence similarity 196, member A
Fam199x	-2.25337	family with sequence similarity 199, X-linked
Farp2	-2.41767	FERM, RhoGEF and pleckstrin domain protein 2
Fat1	-2.46555	FAT tumor suppressor homolog 1 (Drosophila)
Fat4	-2.23333	FAT tumor suppressor homolog 4 (Drosophila)
Fbn2	-2.08183	fibrillin 2
Fbxl7	-2.25929	F-box and leucine-rich repeat protein 7
Flrt1	-2.68085	fibronectin leucine rich transmembrane protein 1
Flywch1	-2.23103	FLYWCH-type zinc finger 1
Foxp1	-2.15623	forkhead box P1
Foxp2	-2.04167	forkhead box P2
Fryl	-2.0485	furry homolog-like (Drosophila)
Fubp1	-2.11092	far upstream element (FUSE) binding protein 1
Fus	-2.01364	fusion, derived from t(12;16) malignant liposarcoma (human)
Fyco1	-2.14166	FYVE and coiled-coil domain containing 1
Gan	-2.10853	giant axonal neuropathy
Glg1	-2.01604	golgi apparatus protein 1
Gm10397 /// Zmiz1	-2.37594	predicted gene 10397 /// zinc finger, MIZ-type containing 1
Gm3626	-2.37102	Predicted gene 3626
Gm4354	-2.23474	predicted gene 4354
Golga4	-2.38657	golgi autoantigen, golgin subfamily a, 4
Golgb1	-2.04504	golgi autoantigen, golgin subfamily b, macrogolgin 1
Grin2c	-2.25594	glutamate receptor, ionotropic, NMDA2C (epsilon 3)
Grin3a	-2.01951	glutamate receptor ionotropic, NMDA3A
Gse1	-2.3268	genetic suppressor element 1
Gsg1l	-2.33974	GSG1-like
Gsk3b	-2.14378	glycogen synthase kinase 3 beta
Hectd1	-2.39101	HECT domain containing 1
Helz	-2.04396	helicase with zinc finger domain
Hipk2	-2.35777	homeodomain interacting protein kinase 2
Hivep3	-3.19406	human immunodeficiency virus type I enhancer binding protein 3
Hmga2	-3.87285	high mobility group AT-hook 2
Hmgn5	-2.03867	high-mobility group nucleosome binding domain 5
Hnrnpd	-2.25555	heterogeneous nuclear ribonucleoprotein D
Hnrnpr	-2.03172	Heterogeneous nuclear ribonucleoprotein R
Igf1r	-3.2974	insulin-like growth factor I receptor
Ino80d	-2.03555	INO80 complex subunit D
Ints6	-2.24501	integrator complex subunit 6
Islr2	-2.19009	immunoglobulin superfamily containing leucine-rich repeat 2
Itpr2	-2.13039	inositol 1,4,5-triphosphate receptor 2
Itpr3	-2.12208	inositol 1,4,5-triphosphate receptor 3
Kcnb1	-2.09272	potassium voltage gated channel, Shab-related subfamily, member 1
Kcnd3	-2.02945	potassium voltage-gated channel, Shal-related family, member 3
Kcnq1ot1	-3.32847	KCNQ1 overlapping transcript 1
Khsrp	-2.11569	KH-type splicing regulatory protein
Kif13a	-2.00193	Kinesin family member 13A
Kif26b	-2.25459	kinesin family member 26B
Kif5a	-2.33776	kinesin family member 5A
Kirrel3	-2.24464	kin of IRRE like 3 (Drosophila)
Lgr6	-2.61725	leucine-rich repeat-containing G protein-coupled receptor 6
Lhx1	-2.12245	LIM homeobox protein 1
LOC100502668	-2.09548	hypothetical protein LOC100502668
LOC100503570	-2.13433	hypothetical LOC100503570
LOC100504012 /// Luc7l2	-2.4139	hypothetical LOC100504012 /// LUC7-like 2 (S. cerevisiae)
LOC100504223	-2.41175	hypothetical LOC100504223
LOC100505027	-2.06363	hypothetical LOC100505027
LOC552876	-2.06539	hypothetical LOC552876
LOC552902	-2.27021	hypothetical LOC552902
Lphn1	-2.09384	latrophilin 1
Lpp	-2.04677	LIM domain containing preferred translocation partner in lipoma
Ltbp3	-2.35173	latent transforming growth factor beta binding protein 3
Luc7l2	-2.71754	LUC7-like 2 (S. cerevisiae)
Macf1	-2.48594	microtubule-actin crosslinking factor 1
Malat1	-2.00474	metastasis associated lung adenocarcinoma transcript 1 (non-coding RNA)
Mast4	-2.07913	microtubule associated serine/threonine kinase family member 4
Mbtd1	-2.43943	mbt domain containing 1
Mecp2	-2.22815	methyl CpG binding protein 2
Meg3	-2.40466	maternally expressed 3
Megf8	-2.17009	multiple EGF-like-domains 8
Meis1	-2.16409	Meis homeobox 1
Meis2	-3.3408	Meis homeobox 2
Mela	-30.9678	melanoma antigen
Mll1	-2.13958	myeloid/lymphoid or mixed-lineage leukemia 1
Mll2	-2.14035	myeloid/lymphoid or mixed-lineage leukemia 2
Mll3	-2.3699	myeloid/lymphoid or mixed-lineage leukemia 3
Mll5	-2.00844	myeloid/lymphoid or mixed-lineage leukemia 5
Mllt3	-2.67783	Myeloid/lymphoid or mixed-lineage leukemia (trithorax homolog, Drosophila); translocated to, 3
Mmp15	-2.27749	matrix metallopeptidase 15
Mobkl2b	-2.03567	MOB1, Mps One Binder kinase activator-like 2B (yeast)
Mtap1b	-2.48273	microtubule-associated protein 1B
Mxra7	-2.11755	matrix-remodelling associated 7
Mycbp2	-2.08386	MYC binding protein 2
Mycn	-2.39273	v-myc myelocytomatosis viral related oncogene, neuroblastoma derived (avian)
Myh9	-2.11615	myosin, heavy polypeptide 9, non-muscle
Myo18a	-2.02882	myosin XVIIIA
Myst3	-2.18674	MYST histone acetyltransferase (monocytic leukemia) 3
Nav1	-2.19314	neuron navigator 1
Ncor1	-2.17413	nuclear receptor co-repressor 1
Ncor2	-2.26476	nuclear receptor co-repressor 2
Nefm	-2.36629	neurofilament, medium polypeptide
Nfat5	-2.4329	nuclear factor of activated T-cells 5
Nfia	-2.04493	nuclear factor I/A
Nfib	-2.0176	nuclear factor I/B
Nfic	-2.00557	nuclear factor I/C
Nipbl	-2.11568	Nipped-B homolog (Drosophila)
Nisch	-2.07985	nischarin
Nkd2	-2.30445	naked cuticle 2 homolog (Drosophila)
Nktr	-2.40033	natural killer tumor recognition sequence
Nlgn2	-2.40848	neuroligin 2
Notch2	-2.08873	Notch gene homolog 2 (Drosophila)
Nrxn2	-2.25312	neurexin II
Nsd1	-2.05842	Nuclear receptor-binding SET-domain protein 1
Numa1	-2.00768	nuclear mitotic apparatus protein 1
Ocrl	-2.00264	oculocerebrorenal syndrome of Lowe
Odz3	-2.08597	odd Oz/ten-m homolog 3 (Drosophila)
Odz4	-2.70935	odd Oz/ten-m homolog 4 (Drosophila)
Onecut2	-2.17692	one cut domain, family member 2
Pacsin1	-2.27393	protein kinase C and casein kinase substrate in neurons 1
Parp4	-2.43144	poly (ADP-ribose) polymerase family, member 4
Pax7	-2.20537	paired box gene 7
Pbx1	-2.77517	pre B-cell leukemia transcription factor 1
Pcdh17	-2.26023	protocadherin 17
Pcdh9	-2.08697	protocadherin 9
Pde4b	-2.36359	phosphodiesterase 4B, cAMP specific
Pdzd2	-2.09467	PDZ domain containing 2
Per3	-2.13082	period homolog 3 (Drosophila)
Phf20l1	-2.16815	PHD finger protein 20-like 1
Phf21a	-2.55778	PHD finger protein 21A
Phip	-2.12573	pleckstrin homology domain interacting protein
Pkd1	-2.2273	polycystic kidney disease 1 homolog
Plec	-2.39982	plectin
Plekha7	-2.0352	pleckstrin homology domain containing, family A member 7
Plxdc2	-2.14878	plexin domain containing 2
Plxna2	-2.27468	plexin A2
Polr2a	-2.36596	polymerase (RNA) II (DNA directed) polypeptide A
Ppnr	-2.12955	per-pentamer repeat gene
Ppp1r12a	-2.09159	protein phosphatase 1, regulatory (inhibitor) subunit 12A
Ppp4r1l-ps	-2.24757	protein phosphatase 4, regulatory subunit 1-like, pseudogene
Prdm16	-2.26971	PR domain containing 16
Prox1	-2.29189	prospero-related homeobox 1
Ptprd	-2.2286	protein tyrosine phosphatase, receptor type, D
Rab14	-2.35708	RAB14, member RAS oncogene family
Rab6b	-2.12902	RAB6B, member RAS oncogene family
Rbm25	-2.29717	RNA binding motif protein 25
Rbm39	-2.00663	RNA binding motif protein 39
Rc3h2	-2.07513	ring finger and CCCH-type zinc finger domains 2
Rere	-2.05433	arginine glutamic acid dipeptide (RE) repeats
Rora	-2.09155	RAR-related orphan receptor alpha
Rsf1	-2.64861	remodeling and spacing factor 1
Rspo1	-2.00742	R-spondin homolog (Xenopus laevis)
Runx1t1	-2.14875	runt-related transcription factor 1; translocated to, 1 (cyclin D-related)
Runx2	-2.10105	runt related transcription factor 2
Samd5	-2.22992	sterile alpha motif domain containing 5
Scd2	-2.05443	stearoyl-Coenzyme A desaturase 2
Scube2	-2.04834	signal peptide, CUB domain, EGF-like 2
Scube3	-2.62639	signal peptide, CUB domain, EGF-like 3
Sdk1	-2.38892	sidekick homolog 1 (chicken)
Sdk2	-2.43088	sidekick homolog 2 (chicken)
Sema5a	-2.27345	sema domain, seven thrombospondin repeats (type 1 and type 1-like), transmembrane domain (TM) and short cytoplasmic domain, (semaphorin) 5A
Setd1b	-2.29544	SET domain containing 1B
Setd3	-2.04305	SET domain containing 3
Sez6	-3.47007	seizure related gene 6
Sez6l	-2.02252	seizure related 6 homolog like
Sfmbt2	-2.22662	Scm-like with four mbt domains 2
Sfswap	-2.02512	splicing factor, suppressor of white-apricot homolog (Drosophila)
Sh3pxd2a	-2.01622	SH3 and PX domains 2A
Slc12a5	-2.35303	solute carrier family 12, member 5
Slc32a1	-2.29025	solute carrier family 32 (GABA vesicular transporter), member 1
Slc6a1	-2.30427	solute carrier family 6 (neurotransmitter transporter, GABA), member 1
Slit3	-2.30579	slit homolog 3 (Drosophila)
Sltm	-2.00503	SAFB-like, transcription modulator
Smarca2	-2.37189	SWI/SNF related, matrix associated, actin dependent regulator of chromatin, subfamily a, member 2
Smarca4	-2.11405	SWI/SNF related, matrix associated, actin dependent regulator of chromatin, subfamily a, member 4
Smarcc1	-2.06094	SWI/SNF related, matrix associated, actin dependent regulator of chromatin, subfamily c, member 1
Spnb2	-2.19651	spectrin beta 2
Srrm2	-2.27762	serine/arginine repetitive matrix 2
Ssbp2	-2.08526	single-stranded DNA binding protein 2
Stra6	-2.25024	stimulated by retinoic acid gene 6
Strbp	-2.1684	spermatid perinuclear RNA binding protein
Strn3	-2.09601	Striatin, calmodulin binding protein 3
Supt6h	-2.1271	suppressor of Ty 6 homolog (S. cerevisiae)
Taf15	-2.05856	TAF15 RNA polymerase II, TATA box binding protein (TBP)-associated factor
Tanc2	-2.14846	tetratricopeptide repeat, ankyrin repeat and coiled-coil containing 2
Taok1	-2.01882	TAO kinase 1
Tcf12	-2.60261	Transcription factor 12
Tead1	-2.01892	TEA domain family member 1
Tgfbr3	-2.04892	transforming growth factor, beta receptor III
Thra	-2.09029	thyroid hormone receptor alpha
Tiam1	-2.20211	T-cell lymphoma invasion and metastasis 1
Tle3	-2.02705	transducin-like enhancer of split 3, homolog of Drosophila E(spl)
Tlk2	-2.01056	tousled-like kinase 2 (Arabidopsis)
Tmem2	-2.00533	transmembrane protein 2
Tnrc18	-2.27489	trinucleotide repeat containing 18
Tnrc6b	-2.24978	trinucleotide repeat containing 6b
Tnrc6c	-2.24193	trinucleotide repeat containing 6C
Tpr	-2.63271	translocated promoter region
Traf3	-2.07349	TNF receptor-associated factor 3
Trim2	-2.18207	tripartite motif-containing 2
Trps1	-2.64328	trichorhinophalangeal syndrome I (human)
Trrap	-2.07169	transformation/transcription domain-associated protein
Tshz2	-2.13366	teashirt zinc finger family member 2
Tshz3	-2.02345	teashirt zinc finger family member 3
Ttc28	-2.60073	tetratricopeptide repeat domain 28
Ttc3	-3.13788	tetratricopeptide repeat domain 3
Ttn	-3.90574	titin
Ubr2	-2.06235	ubiquitin protein ligase E3 component n-recognin 2
Ubr4	-2.25982	ubiquitin protein ligase E3 component n-recognin 4
Unc5b	-2.01493	unc-5 homolog B (C. elegans)
Unc5c	-2.25455	unc-5 homolog C (C. elegans)
Upf3b	-2.07247	UPF3 regulator of nonsense transcripts homolog B (yeast)
Wac	-2.07569	WW domain containing adaptor with coiled-coil
Wnk1	-2.79766	WNK lysine deficient protein kinase 1
Wnt16	-2.29681	wingless-related MMTV integration site 16
Wnt5a	-2.28609	wingless-related MMTV integration site 5A
Xist	-3.56914	inactive X specific transcripts
Zbed6	-2.00785	zinc finger, BED domain containing 6
Zbtb20	-3.50944	zinc finger and BTB domain containing 20
Zbtb7a	-2.09282	zinc finger and BTB domain containing 7a
Zc3h13	-2.76032	zinc finger CCCH type containing 13
Zcchc14	-2.06817	zinc finger, CCHC domain containing 14
Zeb1	-2.01886	Zinc finger E-box binding homeobox 1
Zfhx3	-2.73004	zinc finger homeobox 3
Zfhx4	-2.30288	zinc finger homeodomain 4
Zfp423	-2.45975	zinc finger protein 423
Zfp462	-2.36255	zinc finger protein 462
Zfp592	-2.02055	zinc finger protein 592
Zfp608	-2.03781	zinc finger protein 608
Zfp704	-2.85664	zinc finger protein 704
Zfp871	-2.00274	zinc finger protein 871
Zswim6	-2.42004	Zinc finger, SWIM domain containing 6
