# Supplementary material for: Cooperation between SS18-SSX1 and miR-214 in Synovial Sarcoma Development and Progression
Source: Cancers (Basel). 2020 Jan 30;12(2):324. doi: 10.3390/cancers12020324 (PMC7072427; doi:10.3390/cancers12020324)
Supplement: Supplementary file 1 [file cancers-12-00324-s001.zip › cancers-692050-Suppl-final/Table S5.xlsx]

## Sheet: Primers
Table S5. The list of primers.
	genes	F	R
Fig. 2B	Sox2	gcggcaaccagaagaacag	cggacaaaagtttccactcc
	ApoD	aaattgagaagatcccagcgagct	tggcttcaccctttacttggttca
	Gapdh	tgtcgtggagtctactggtgtcttc	ggagatgatgacccttttggctc
Fig. 2D	Atf2	aatgtgcatgttccagctgc	tggtaactggagggtgttgc
	Tle1	gcagaggcactacgtgatgt	gtcacctgtttggcacgttc
	Egr1	ccgagcgaacaaccctatga	aaaggggttcaggccacaaa
	Igf1	cgtcttcacacctcttctacctgg	aacactcatccacaatgcctgtct
Supp Fig. 2B	Dnm3	cgagatactctgcccaacttcag	agcgttcgtggaaaatgcgg
	Hprt	gctggtgaaaaggacctct	cacaggactagaacacctgc
Supp Fig. 2B	Dnm3os	tttcttttccccctcacgg	cagggtaaatctgtcaggagc
	DNM3OS	gcttacaatgcttccacttctctg	gcttgagggttttcttccc
	GAPDH	acctgacctgccgtctagaa	aaagtggtcgttgagggcaa
Fig. 5C	Timp2	tgcaggaaaggcagaaggag	tggtgcccattgatgctctt
	Ezh1	tgtagtggatgctacccgga	tccctctcgatgcccacata
	Foxo4	ctacgaatggatggtccgca	gggttcagcatccaccaaga
	Nomo1	actatgtggtgctgctggac	cgtcagaggcagggcaatat
	Pten	acaattcccagtcagaggcg	cctttagctggcagaccaca
Supp Fig. 4A	Tpp1	tgttagcctgcacttgggag	tttgctactgaggcctggtg
	Plagl2	agaagctaaggcctcacagc	gcagatggtcctttcggtga
	Chfr	tctggttggatggagcgttc	cctcctgactttgggttgca
	Fbxo3	tgagaaggcctgtcagttgg	acatgccatgtggaatcggg
	Lats2	tgcactggattcaggtggac	tcccgacaagagaatgtgcc
	Cbl	cccagagttcacgagcatgt	ttttcggattcctcagggcc
Fig. 5C	Cxcl15	caccggcaatgaagcttctg	tgacttcactggagtcccgt

## Sheet: miRNA primers
Table S5. The list of miRNA primers.
micro RNA-RT-qPCR
pri-miR-214	Thermo Fisher Scientific, #Mm03307122
miR-214_3p	Thermo Fisher Scientific, #002306
miR-214_5p	Thermo Fisher Scientific, #002293
pri-miR-199a-2	Thermo Fisher Scientific, #Mm03307203
miR-199a-2_3p	Thermo Fisher Scientific, #002304
miR-199a-2_5p	Thermo Fisher Scientific, #000498
snoRNA202	Thermo Fisher Scientific, #001232
U6 snRNA	Thermo Fisher Scientific, #001973
miR-214 over expression
mmu-miR-214 5p/3p	Bonac Corporation, Fukuoka, JAPAN
negative control
miR-214 inhibition
Anti-miR-214	Thermo Fisher Scientific, #4464084
siRNA
siSSX１	Thermo Fisher Scientific (Invitrogen), Waltham, MA, USA, #NM_005635_stealth_421
control siRNA	Qiagen, Venlo, Netherlands, #1027280
shRNA
Pten Mouse, shRNA constructs in retroviral RFP vector		ORIGENE, Rockville, MD, USA, #TF501776A, B
Non-effective scrambled shRNA cassette in pRFP-C-RS vector		ORIGENE, Rockville, MD, USA, #TR30015
